# Supplementary material for: Simple descriptor derived from symbolic regression accelerating the discovery of new perovskite catalysts
Source: Nat Commun. 2020 Jul 14;11:3513. doi: 10.1038/s41467-020-17263-9 (PMC7360597; doi:10.1038/s41467-020-17263-9)
Supplement: Supplementary file 4 — Supplementary Dataset 1 [file 41467_2020_17263_MOESM4_ESM.xlsx]

## Sheet: Sheet1
No.	Materials	VRHE（1）	VRHE（2）	VRHE（3）	VRHE（4）	VRHE（5）	VRHE（6）	VRHE（7）	VRHE（8）	VRHE（9）	VRHE（10）	VRHE（11）	VRHE（12）
Known Perovskites
1	LaMnO3	1.679	1.678	1.68	1.68	1.682	1.68	1.679	1.678	1.9	1.802	1.806	1.8
2	LaMn0.5Ni0.5O3	1.632	1.628	1.628	1.632	1.631	1.632	1.63	1.629	1.833	1.731	1.72	1.724
3	LaNiO3	1.64	1.642	1.64	1.641	1.636	1.639	1.638	1.639	1.804	1.691	1.7	1.717
4	LaMn0.5Cu0.5O3	1.689	1.687	1.69	1.687	1.692	1.689	1.69	1.693	1.901	1.771	1.765	1.783
5	LaNi0.9Fe0.1O3	1.6	1.596	1.597	1.604	1.6	1.596	1.602	1.597	1.855	1.788	1.77	1.79
6	LaNi0.8Fe0.2O3	1.588	1.591	1.591	1.587	1.588	1.592	1.592	1.59	1.833	1.756	1.77	1.748
7	LaFeO3	1.629	1.63	1.628	1.63	1.631	1.629	1.631	1.631	1.787	1.759	1.765	1.752
8	La0.5Pr0.5FeO3	1.611	1.611	1.608	1.611	1.61	1.612	1.61	1.609	1.777	1.725	1.722	1.725
9	PrFeO3	1.619	1.621	1.619	1.619	1.621	1.619	1.62	1.621	1.798	1.752	1.76	1.752
10	LaCoO3	1.598	1.603	1.597	1.6	1.597	1.602	1.6	1.602	1.799	1.721	1.721	1.73
11	La0.5Ca0.5CoO3	1.562	1.56	1.561	1.562	1.562	1.561	1.561	1.56	1.74	1.679	1.68	1.683
12	La0.8Sr0.2CoO3	1.57	1.569	1.571	1.568	1.571	1.569	1.567	1.567	1.769	1.681	1.698	1.686
13	Sr0.25La0.75Fe0.5Co0.5O3	1.555	1.545	1.555	1.548	1.549	1.545	1.55	1.546	1.769	1.714	1.728	1.71
14	La0.4Sr0.6CoO3	1.522	1.524	1.514	1.512	1.526	1.512	1.525	1.517	1.742	1.726	1.714	1.713
15	La0.2Sr0.8CoO3	1.551	1.554	1.554	1.554	1.554	1.546	1.552	1.555	1.75	1.698	1.667	1.664
16	SrCoO3	1.483	1.48	1.479	1.48	1.477	1.481	1.481	1.478	1.762	1.676	1.677	1.662
17	Ba0.5Sr0.5Co0.8Fe0.2O3	1.515	1.512	1.508	1.508	1.505	1.511	1.508	1.511	1.671	1.652	1.622	1.662
18	BaFeO3	1.402	1.402	1.4	1.398	1.401	1.4	1.402	1.401	1.739	1.69	1.678	1.964
New Perovskites
19	Cs0.25La0.75Mn0.5Ni0.5O3	1.477	1.481	1.48	1.478	1.483	1.481	1.479	1.478	1.722	1.666	1.665	1.67
20	Cs0.4La0.6Mn0.25Co0.75O3	1.393	1.385	1.386	1.388	1.389	1.387	1.385	1.387	1.64	1.601	1.563	1.583
21	Cs0.3La0.7NiO3	1.441	1.443	1.441	1.438	1.442	1.441	1.441	1.44	1.679	1.614	1.633	1.617
22	SrNi0.75Co0.25O3	1.368	1.372	1.373	1.372	1.371	1.366	1.373	1.373	1.713	1.615	1.626	1.619
23	Sr0.25Ba0.75NiO3	1.404	1.408	1.401	1.401	1.399	1.406	1.4	1.402	1.637	1.591	1.623	1.607
