# Supplementary material for: Simple descriptor derived from symbolic regression accelerating the discovery of new perovskite catalysts
Source: Nat Commun. 2020 Jul 14;11:3513. doi: 10.1038/s41467-020-17263-9 (PMC7360597; doi:10.1038/s41467-020-17263-9)
Supplement: Supplementary file 7 — Supplementary Dataset 4 [file 41467_2020_17263_MOESM7_ESM.xlsx]

## Sheet: Sheet1
No.	Materials	VRHE（1）	VRHE（2）	VRHE（3）	VRHE（4）	VRHE（5）	VRHE（6）	VRHE（7）	VRHE（8）	VRHE（9）	VRHE（10）	VRHE（11）	VRHE（12）
Known Perovskites
1	LaMnO3	2.337	2.334	2.342	2.348	2.341	2.339	2.336	2.343	2.335	2.338	2.342	2.339
2	LaMn0.5Ni0.5O3	1.968	1.97	1.969	1.971	1.975	1.969	1.976	1.968	1.976	1.97	1.97	1.975
3	LaNiO3	1.947	1.937	1.943	1.942	1.943	1.938	1.934	1.949	1.938	1.948	1.937	1.947
4	LaMn0.5Cu0.5O3	2.124	2.133	2.131	2.134	2.125	2.125	2.126	2.126	2.132	2.136	2.128	2.131
5	LaNi0.9Fe0.1O3	1.895	1.896	1.9	1.892	1.898	1.89	1.901	1.895	1.898	1.902	1.887	1.889
6	LaNi0.8Fe0.2O3	1.866	1.861	1.871	1.863	1.877	1.87	1.86	1.864	1.878	1.868	1.869	1.867
7	LaFeO3	1.847	1.851	1.849	1.851	1.847	1.854	1.85	1.852	1.853	1.848	1.848	1.849
8	La0.5Pr0.5FeO3	1.835	1.832	1.834	1.834	1.835	1.833	1.835	1.832	1.832	1.836	1.837	1.831
9	PrFeO3	1.85	1.849	1.85	1.852	1.85	1.852	1.85	1.853	1.852	1.853	1.851	1.851
10	LaCoO3	1.896	1.895	1.888	1.899	1.897	1.898	1.887	1.891	1.895	1.888	1.893	1.895
11	La0.5Ca0.5CoO3	1.82	1.825	1.822	1.821	1.824	1.823	1.826	1.823	1.824	1.821	1.821	1.821
12	La0.8Sr0.2CoO3	1.915	1.906	1.913	1.91	1.91	1.913	1.915	1.912	1.908	1.912	1.913	1.915
13	Sr0.25La0.75Fe0.5Co0.5O3	1.84	1.84	1.843	1.857	1.853	1.85	1.846	1.859	1.859	1.841	1.852	1.848
14	La0.4Sr0.6CoO3	1.815	1.829	1.827	1.838	1.831	1.843	1.83	1.821	1.815	1.828	1.822	1.844
15	La0.2Sr0.8CoO3	1.823	1.83	1.829	1.822	1.815	1.819	1.829	1.814	1.824	1.821	1.82	1.83
16	SrCoO3	1.875	1.875	1.868	1.872	1.866	1.869	1.87	1.867	1.867	1.874	1.873	1.87
17	Ba0.5Sr0.5Co0.8Fe0.2O3	1.695	1.692	1.704	1.711	1.701	1.699	1.697	1.706	1.693	1.709	1.702	1.69
18	BaFeO3	1.8	1.797	1.804	1.802	1.8	1.797	1.804	1.8	1.8	1.804	1.805	1.8
New Perovskites
19	Cs0.25La0.75Mn0.5Ni0.5O3	1.778	1.781	1.785	1.786	1.78	1.785	1.784	1.782	1.782	1.786	1.786	1.784
20	Cs0.4La0.6Mn0.25Co0.75O3	1.661	1.655	1.665	1.673	1.67	1.654	1.656	1.664	1.652	1.654	1.649	1.647
21	Cs0.3La0.7NiO3	1.739	1.732	1.734	1.738	1.737	1.731	1.73	1.738	1.734	1.732	1.729	1.735
22	SrNi0.75Co0.25O3	1.766	1.777	1.767	1.776	1.773	1.771	1.778	1.769	1.765	1.774	1.766	1.776
23	Sr0.25Ba0.75NiO3	1.694	1.706	1.717	1.715	1.691	1.715	1.699	1.712	1.713	1.71	1.717	1.692
