# Supplementary material for: Simple descriptor derived from symbolic regression accelerating the discovery of new perovskite catalysts
Source: Nat Commun. 2020 Jul 14;11:3513. doi: 10.1038/s41467-020-17263-9 (PMC7360597; doi:10.1038/s41467-020-17263-9)
Supplement: Supplementary file 9 — Supplementary Dataset 6 [file 41467_2020_17263_MOESM9_ESM.xls]

## Sheet: g3
u/t	t	u	mixed perovskites
0.301796	1.13606	0.342857	Cs+0.5La3+0.5Mn3+0Mn4+0Fe3+0Fe4+0Co3+0Co4+0Ni3+0Ni4+1.0
0.302799	1.13229	0.342857	K+0Ba2+1.0Mn3+0Mn4+0Fe3+0Fe4+0Co3+0Co4+0Ni3+0Ni4+1.0
0.304569	1.12571	0.342857	Cs+0.5Pr3+0.5Mn3+0Mn4+0Fe3+0Fe4+0Co3+0Co4+0Ni3+0Ni4+1.0
0.307135	1.11631	0.342857	Sr2+0.25Ba2+0.75Mn3+0Mn4+0Fe3+0Fe4+0Co3+0Co4+0Ni3+0Ni4+1.0
0.309745	1.1069	0.342857	Ca2+0.25Ba2+0.75Mn3+0Mn4+0Fe3+0Fe4+0Co3+0Co4+0Ni3+0Ni4+1.0
0.310008	1.10596	0.342857	Rb+0.5La3+0.5Mn3+0Mn4+0Fe3+0Fe4+0Co3+0Co4+0Ni3+0Ni4+1.0
0.311066	1.1022	0.342857	Rb+0.5Ce3+0.5Mn3+0Mn4+0Fe3+0Fe4+0Co3+0Co4+0Ni3+0Ni4+1.0
0.311515	1.1287	0.351607	Cs+0.5La3+0.5Mn3+0Mn4+0Fe3+0Fe4+0Co3+0Co4+0.25Ni3+0Ni4+0.75
0.311598	1.10032	0.342857	Sr2+0.5Ba2+0.5Mn3+0Mn4+0Fe3+0Fe4+0Co3+0Co4+0Ni3+0Ni4+1.0
0.311714	1.12855	0.351786	Cs+0.5La3+0.5Mn3+0Mn4+0.25Fe3+0Fe4+0Co3+0Co4+0Ni3+0Ni4+0.75
0.31255	1.12496	0.351607	K+0Ba2+1.0Mn3+0Mn4+0Fe3+0Fe4+0Co3+0Co4+0.25Ni3+0Ni4+0.75
0.31275	1.12482	0.351786	K+0Ba2+1.0Mn3+0Mn4+0.25Fe3+0Fe4+0Co3+0Co4+0Ni3+0Ni4+0.75
0.312935	1.09562	0.342857	Rb+0.5Pr3+0.5Mn3+0Mn4+0Fe3+0Fe4+0Co3+0Co4+0Ni3+0Ni4+1.0
0.314284	1.09091	0.342857	K+0.5La3+0.5Mn3+0Mn4+0Fe3+0Fe4+0Co3+0Co4+0Ni3+0Ni4+1.0
0.314377	1.11842	0.351607	Cs+0.5Pr3+0.5Mn3+0Mn4+0Fe3+0Fe4+0Co3+0Co4+0.25Ni3+0Ni4+0.75
0.314579	1.11828	0.351786	Cs+0.5Pr3+0.5Mn3+0Mn4+0.25Fe3+0Fe4+0Co3+0Co4+0Ni3+0Ni4+0.75
0.315372	1.08715	0.342857	K+0.5Ce3+0.5Mn3+0Mn4+0Fe3+0Fe4+0Co3+0Co4+0Ni3+0Ni4+1.0
0.316192	1.08433	0.342857	Sr2+0.75Ba2+0.25Mn3+0Mn4+0Fe3+0Fe4+0Co3+0Co4+0Ni3+0Ni4+1.0
0.317017	1.08151	0.342857	Ca2+0.5Ba2+0.5Mn3+0Mn4+0Fe3+0Fe4+0Co3+0Co4+0Ni3+0Ni4+1.0
0.317026	1.10908	0.351607	Sr2+0.25Ba2+0.75Mn3+0Mn4+0Fe3+0Fe4+0Co3+0Co4+0.25Ni3+0Ni4+0.75
0.317229	1.10893	0.351786	Sr2+0.25Ba2+0.75Mn3+0Mn4+0.25Fe3+0Fe4+0Co3+0Co4+0Ni3+0Ni4+0.75
0.317293	1.08057	0.342857	K+0.5Pr3+0.5Mn3+0Mn4+0Fe3+0Fe4+0Co3+0Co4+0Ni3+0Ni4+1.0
0.31972	1.09974	0.351607	Ca2+0.25Ba2+0.75Mn3+0Mn4+0Fe3+0Fe4+0Co3+0Co4+0.25Ni3+0Ni4+0.75
0.319924	1.09959	0.351786	Ca2+0.25Ba2+0.75Mn3+0Mn4+0.25Fe3+0Fe4+0Co3+0Co4+0Ni3+0Ni4+0.75
0.319991	1.0988	0.351607	Rb+0.5La3+0.5Mn3+0Mn4+0Fe3+0Fe4+0Co3+0Co4+0.25Ni3+0Ni4+0.75
0.320196	1.09866	0.351786	Rb+0.5La3+0.5Mn3+0Mn4+0.25Fe3+0Fe4+0Co3+0Co4+0Ni3+0Ni4+0.75
0.320924	1.06834	0.342857	K+0Sr2+1.0Mn3+0Mn4+0Fe3+0Fe4+0Co3+0Co4+0Ni3+0Ni4+1.0
0.321084	1.09506	0.351607	Rb+0.5Ce3+0.5Mn3+0Mn4+0Fe3+0Fe4+0Co3+0Co4+0.25Ni3+0Ni4+0.75
0.321289	1.09492	0.351786	Rb+0.5Ce3+0.5Mn3+0Mn4+0.25Fe3+0Fe4+0Co3+0Co4+0Ni3+0Ni4+0.75
0.321334	1.12144	0.360357	Cs+0.5La3+0.5Mn3+0Mn4+0Fe3+0Fe4+0Co3+0Co4+0.5Ni3+0Ni4+0.5
0.321535	1.12129	0.360536	Cs+0.5La3+0.5Mn3+0Mn4+0.25Fe3+0Fe4+0Co3+0Co4+0.25Ni3+0Ni4+0.5
0.321632	1.0932	0.351607	Sr2+0.5Ba2+0.5Mn3+0Mn4+0Fe3+0Fe4+0Co3+0Co4+0.25Ni3+0Ni4+0.75
0.321737	1.12115	0.360714	Cs+0.5La3+0.5Mn3+0Mn4+0.5Fe3+0Fe4+0Co3+0Co4+0Ni3+0Ni4+0.5
0.321838	1.09305	0.351786	Sr2+0.5Ba2+0.5Mn3+0Mn4+0.25Fe3+0Fe4+0Co3+0Co4+0Ni3+0Ni4+0.75
0.322401	1.11773	0.360357	K+0Ba2+1.0Mn3+0Mn4+0Fe3+0Fe4+0Co3+0Co4+0.5Ni3+0Ni4+0.5
0.322451	1.09928	0.354464	Ba2+0.75La3+0.25Mn3+0Mn4+0Fe3+0Fe4+0Co3+0.25Co4+0Ni3+0Ni4+0.75
0.322604	1.11758	0.360536	K+0Ba2+1.0Mn3+0Mn4+0.25Fe3+0Fe4+0Co3+0Co4+0.25Ni3+0Ni4+0.5
0.322745	1.12041	0.361607	Cs+0.5La3+0.5Mn3+0Mn4+0Fe3+0Fe4+0.25Co3+0Co4+0Ni3+0Ni4+0.75
0.322806	1.11743	0.360714	K+0Ba2+1.0Mn3+0Mn4+0.5Fe3+0Fe4+0Co3+0Co4+0Ni3+0Ni4+0.5
0.322999	1.09742	0.354464	Ba2+0.75Ce3+0.25Mn3+0Mn4+0Fe3+0Fe4+0Co3+0.25Co4+0Ni3+0Ni4+0.75
0.323013	1.08852	0.351607	Rb+0.5Pr3+0.5Mn3+0Mn4+0Fe3+0Fe4+0Co3+0Co4+0.25Ni3+0Ni4+0.75
0.32322	1.08838	0.351786	Rb+0.5Pr3+0.5Mn3+0Mn4+0.25Fe3+0Fe4+0Co3+0Co4+0Ni3+0Ni4+0.75
0.323774	1.05894	0.342857	Ca2+0.25Sr2+0.75Mn3+0Mn4+0Fe3+0Fe4+0Co3+0Co4+0Ni3+0Ni4+1.0
0.323817	1.1167	0.361607	K+0Ba2+1.0Mn3+0Mn4+0Fe3+0Fe4+0.25Co3+0Co4+0Ni3+0Ni4+0.75
0.323962	1.09415	0.354464	Ba2+0.75Pr3+0.25Mn3+0Mn4+0Fe3+0Fe4+0Co3+0.25Co4+0Ni3+0Ni4+0.75
0.324287	1.11123	0.360357	Cs+0.5Pr3+0.5Mn3+0Mn4+0Fe3+0Fe4+0Co3+0Co4+0.5Ni3+0Ni4+0.5
0.324405	1.08385	0.351607	K+0.5La3+0.5Mn3+0Mn4+0Fe3+0Fe4+0Co3+0Co4+0.25Ni3+0Ni4+0.75
0.32449	1.11108	0.360536	Cs+0.5Pr3+0.5Mn3+0Mn4+0.25Fe3+0Fe4+0Co3+0Co4+0.25Ni3+0Ni4+0.5
0.324613	1.08371	0.351786	K+0.5La3+0.5Mn3+0Mn4+0.25Fe3+0Fe4+0Co3+0Co4+0Ni3+0Ni4+0.75
0.324639	1.05612	0.342857	Ca2+0.75Ba2+0.25Mn3+0Mn4+0Fe3+0Fe4+0Co3+0Co4+0Ni3+0Ni4+1.0
0.324693	1.11094	0.360714	Cs+0.5Pr3+0.5Mn3+0Mn4+0.5Fe3+0Fe4+0Co3+0Co4+0Ni3+0Ni4+0.5
0.325528	1.08011	0.351607	K+0.5Ce3+0.5Mn3+0Mn4+0Fe3+0Fe4+0Co3+0Co4+0.25Ni3+0Ni4+0.75
0.32553	1.09711	0.357143	Ba2+0.75La3+0.25Mn3+0Mn4+0Fe3+0Fe4+0Co3+0Co4+0Ni3+0.25Ni4+0.75
0.325711	1.11021	0.361607	Cs+0.5Pr3+0.5Mn3+0Mn4+0Fe3+0Fe4+0.25Co3+0Co4+0Ni3+0Ni4+0.75
0.325736	1.07997	0.351786	K+0.5Ce3+0.5Mn3+0Mn4+0.25Fe3+0Fe4+0Co3+0Co4+0Ni3+0Ni4+0.75
0.326083	1.09525	0.357143	Ba2+0.75Ce3+0.25Mn3+0Mn4+0Fe3+0Fe4+0Co3+0Co4+0Ni3+0.25Ni4+0.75
0.326375	1.07731	0.351607	Sr2+0.75Ba2+0.25Mn3+0Mn4+0Fe3+0Fe4+0Co3+0Co4+0.25Ni3+0Ni4+0.75
0.326583	1.07717	0.351786	Sr2+0.75Ba2+0.25Mn3+0Mn4+0.25Fe3+0Fe4+0Co3+0Co4+0Ni3+0Ni4+0.75
0.326675	1.04954	0.342857	Ca2+0.5Sr2+0.5Mn3+0Mn4+0Fe3+0Fe4+0Co3+0Co4+0Ni3+0Ni4+1.0
0.327019	1.10195	0.360357	Sr2+0.25Ba2+0.75Mn3+0Mn4+0Fe3+0Fe4+0Co3+0Co4+0.5Ni3+0Ni4+0.5
0.327056	1.09199	0.357143	Ba2+0.75Pr3+0.25Mn3+0Mn4+0Fe3+0Fe4+0Co3+0Co4+0Ni3+0.25Ni4+0.75
0.327224	1.1018	0.360536	Sr2+0.25Ba2+0.75Mn3+0Mn4+0.25Fe3+0Fe4+0Co3+0Co4+0.25Ni3+0Ni4+0.5
0.327226	1.07451	0.351607	Ca2+0.5Ba2+0.5Mn3+0Mn4+0Fe3+0Fe4+0Co3+0Co4+0.25Ni3+0Ni4+0.75
0.327429	1.10166	0.360714	Sr2+0.25Ba2+0.75Mn3+0Mn4+0.5Fe3+0Fe4+0Co3+0Co4+0Ni3+0Ni4+0.5
0.327435	1.07437	0.351786	Ca2+0.5Ba2+0.5Mn3+0Mn4+0.25Fe3+0Fe4+0Co3+0Co4+0Ni3+0Ni4+0.75
0.327511	1.07357	0.351607	K+0.5Pr3+0.5Mn3+0Mn4+0Fe3+0Fe4+0Co3+0Co4+0.25Ni3+0Ni4+0.75
0.32772	1.07343	0.351786	K+0.5Pr3+0.5Mn3+0Mn4+0.25Fe3+0Fe4+0Co3+0Co4+0Ni3+0Ni4+0.75
0.328455	1.10093	0.361607	Sr2+0.25Ba2+0.75Mn3+0Mn4+0Fe3+0Fe4+0.25Co3+0Co4+0Ni3+0Ni4+0.75
0.329629	1.04013	0.342857	Ca2+0.75Sr2+0.25Mn3+0Mn4+0Fe3+0Fe4+0Co3+0Co4+0Ni3+0Ni4+1.0
0.329651	1.09423	0.360714	Ba2+0.75La3+0.25Mn3+0.25Mn4+0Fe3+0Fe4+0Co3+0Co4+0Ni3+0Ni4+0.75
0.329797	1.09266	0.360357	Ca2+0.25Ba2+0.75Mn3+0Mn4+0Fe3+0Fe4+0Co3+0Co4+0.5Ni3+0Ni4+0.5
0.330004	1.09252	0.360536	Ca2+0.25Ba2+0.75Mn3+0Mn4+0.25Fe3+0Fe4+0Co3+0Co4+0.25Ni3+0Ni4+0.5
0.330078	1.09173	0.360357	Rb+0.5La3+0.5Mn3+0Mn4+0Fe3+0Fe4+0Co3+0Co4+0.5Ni3+0Ni4+0.5
0.330211	1.09238	0.360714	Ca2+0.25Ba2+0.75Mn3+0Mn4+0.5Fe3+0Fe4+0Co3+0Co4+0Ni3+0Ni4+0.5
0.330285	1.09159	0.360536	Rb+0.5La3+0.5Mn3+0Mn4+0.25Fe3+0Fe4+0Co3+0Co4+0.25Ni3+0Ni4+0.5
0.330492	1.09145	0.360714	Rb+0.5La3+0.5Mn3+0Mn4+0.5Fe3+0Fe4+0Co3+0Co4+0Ni3+0Ni4+0.5
0.331196	1.08913	0.360714	Ba2+0.75Pr3+0.25Mn3+0.25Mn4+0Fe3+0Fe4+0Co3+0Co4+0Ni3+0Ni4+0.75
0.331204	1.08802	0.360357	Rb+0.5Ce3+0.5Mn3+0Mn4+0Fe3+0Fe4+0Co3+0Co4+0.5Ni3+0Ni4+0.5
0.331245	1.09166	0.361607	Ca2+0.25Ba2+0.75Mn3+0Mn4+0Fe3+0Fe4+0.25Co3+0Co4+0Ni3+0Ni4+0.75
0.331253	1.11427	0.369107	Cs+0.5La3+0.5Mn3+0Mn4+0Fe3+0Fe4+0Co3+0Co4+0.75Ni3+0Ni4+0.25
0.331259	1.06143	0.351607	K+0Sr2+1.0Mn3+0Mn4+0Fe3+0Fe4+0Co3+0Co4+0.25Ni3+0Ni4+0.75
0.331412	1.08788	0.360536	Rb+0.5Ce3+0.5Mn3+0Mn4+0.25Fe3+0Fe4+0Co3+0Co4+0.25Ni3+0Ni4+0.5
0.331457	1.11413	0.369286	Cs+0.5La3+0.5Mn3+0Mn4+0.25Fe3+0Fe4+0Co3+0Co4+0.5Ni3+0Ni4+0.25
0.331471	1.06129	0.351786	K+0Sr2+1.0Mn3+0Mn4+0.25Fe3+0Fe4+0Co3+0Co4+0Ni3+0Ni4+0.75
0.331527	1.09073	0.361607	Rb+0.5La3+0.5Mn3+0Mn4+0Fe3+0Fe4+0.25Co3+0Co4+0Ni3+0Ni4+0.75
0.33162	1.08774	0.360714	Rb+0.5Ce3+0.5Mn3+0Mn4+0.5Fe3+0Fe4+0Co3+0Co4+0Ni3+0Ni4+0.5
0.33166	1.11398	0.369464	Cs+0.5La3+0.5Mn3+0Mn4+0.5Fe3+0Fe4+0Co3+0Co4+0.25Ni3+0Ni4+0.25
0.33177	1.08616	0.360357	Sr2+0.5Ba2+0.5Mn3+0Mn4+0Fe3+0Fe4+0Co3+0Co4+0.5Ni3+0Ni4+0.5
0.331864	1.11384	0.369643	Cs+0.5La3+0.5Mn3+0Mn4+0.75Fe3+0Fe4+0Co3+0Co4+0Ni3+0Ni4+0.25
0.331978	1.08602	0.360536	Sr2+0.5Ba2+0.5Mn3+0Mn4+0.25Fe3+0Fe4+0Co3+0Co4+0.25Ni3+0Ni4+0.5
0.332186	1.08588	0.360714	Sr2+0.5Ba2+0.5Mn3+0Mn4+0.5Fe3+0Fe4+0Co3+0Co4+0Ni3+0Ni4+0.5
0.332354	1.11058	0.369107	K+0Ba2+1.0Mn3+0Mn4+0Fe3+0Fe4+0Co3+0Co4+0.75Ni3+0Ni4+0.25
0.332545	1.09223	0.363214	Ba2+0.75La3+0.25Mn3+0Mn4+0Fe3+0Fe4+0Co3+0.25Co4+0.25Ni3+0Ni4+0.5
0.332558	1.11044	0.369286	K+0Ba2+1.0Mn3+0Mn4+0.25Fe3+0Fe4+0Co3+0Co4+0.5Ni3+0Ni4+0.25
0.332636	1.03073	0.342857	K+0Ca2+1.0Mn3+0Mn4+0Fe3+0Fe4+0Co3+0Co4+0Ni3+0Ni4+1.0
0.332659	1.08702	0.361607	Rb+0.5Ce3+0.5Mn3+0Mn4+0Fe3+0Fe4+0.25Co3+0Co4+0Ni3+0Ni4+0.75
0.332679	1.11326	0.370357	Cs+0.5La3+0.5Mn3+0Mn4+0Fe3+0Fe4+0.25Co3+0Co4+0.25Ni3+0Ni4+0.5
0.332752	1.09208	0.363393	Ba2+0.75La3+0.25Mn3+0Mn4+0.25Fe3+0Fe4+0Co3+0.25Co4+0Ni3+0Ni4+0.5
0.332762	1.11029	0.369464	K+0Ba2+1.0Mn3+0Mn4+0.5Fe3+0Fe4+0Co3+0Co4+0.25Ni3+0Ni4+0.25
0.332882	1.11311	0.370536	Cs+0.5La3+0.5Mn3+0Mn4+0.25Fe3+0Fe4+0.25Co3+0Co4+0Ni3+0Ni4+0.5
0.332967	1.11015	0.369643	K+0Ba2+1.0Mn3+0Mn4+0.75Fe3+0Fe4+0Co3+0Co4+0Ni3+0Ni4+0.25
0.33311	1.09037	0.363214	Ba2+0.75Ce3+0.25Mn3+0Mn4+0Fe3+0Fe4+0Co3+0.25Co4+0.25Ni3+0Ni4+0.5
0.333194	1.08152	0.360357	Rb+0.5Pr3+0.5Mn3+0Mn4+0Fe3+0Fe4+0Co3+0Co4+0.5Ni3+0Ni4+0.5
0.333227	1.08517	0.361607	Sr2+0.5Ba2+0.5Mn3+0Mn4+0Fe3+0Fe4+0.25Co3+0Co4+0Ni3+0Ni4+0.75
0.33327	1.09172	0.363839	Ba2+0.75La3+0.25Mn3+0Mn4+0Fe3+0.25Fe4+0Co3+0Co4+0Ni3+0Ni4+0.75
0.333318	1.09023	0.363393	Ba2+0.75Ce3+0.25Mn3+0Mn4+0.25Fe3+0Fe4+0Co3+0.25Co4+0Ni3+0Ni4+0.5
0.333403	1.08138	0.360536	Rb+0.5Pr3+0.5Mn3+0Mn4+0.25Fe3+0Fe4+0Co3+0Co4+0.25Ni3+0Ni4+0.5
0.333612	1.08124	0.360714	Rb+0.5Pr3+0.5Mn3+0Mn4+0.5Fe3+0Fe4+0Co3+0Co4+0Ni3+0Ni4+0.5
0.333784	1.10957	0.370357	K+0Ba2+1.0Mn3+0Mn4+0Fe3+0Fe4+0.25Co3+0Co4+0.25Ni3+0Ni4+0.5
0.333836	1.08987	0.363839	Ba2+0.75Ce3+0.25Mn3+0Mn4+0Fe3+0.25Fe4+0Co3+0Co4+0Ni3+0Ni4+0.75
0.333988	1.10943	0.370536	K+0Ba2+1.0Mn3+0Mn4+0.25Fe3+0Fe4+0.25Co3+0Co4+0Ni3+0Ni4+0.5
0.334104	1.08713	0.363214	Ba2+0.75Pr3+0.25Mn3+0Mn4+0Fe3+0Fe4+0Co3+0.25Co4+0.25Ni3+0Ni4+0.5
0.334201	1.05208	0.351607	Ca2+0.25Sr2+0.75Mn3+0Mn4+0Fe3+0Fe4+0Co3+0Co4+0.25Ni3+0Ni4+0.75
0.334298	1.10413	0.369107	Cs+0.5Pr3+0.5Mn3+0Mn4+0Fe3+0Fe4+0Co3+0Co4+0.75Ni3+0Ni4+0.25
0.334312	1.08699	0.363393	Ba2+0.75Pr3+0.25Mn3+0Mn4+0.25Fe3+0Fe4+0Co3+0.25Co4+0Ni3+0Ni4+0.5
0.334414	1.05195	0.351786	Ca2+0.25Sr2+0.75Mn3+0Mn4+0.25Fe3+0Fe4+0Co3+0Co4+0Ni3+0Ni4+0.75
0.334503	1.10398	0.369286	Cs+0.5Pr3+0.5Mn3+0Mn4+0.25Fe3+0Fe4+0Co3+0Co4+0.5Ni3+0Ni4+0.25
0.334631	1.07688	0.360357	K+0.5La3+0.5Mn3+0Mn4+0Fe3+0Fe4+0Co3+0Co4+0.5Ni3+0Ni4+0.5
0.334657	1.08053	0.361607	Rb+0.5Pr3+0.5Mn3+0Mn4+0Fe3+0Fe4+0.25Co3+0Co4+0Ni3+0Ni4+0.75
0.334708	1.10384	0.369464	Cs+0.5Pr3+0.5Mn3+0Mn4+0.5Fe3+0Fe4+0Co3+0Co4+0.25Ni3+0Ni4+0.25
0.334832	1.08663	0.363839	Ba2+0.75Pr3+0.25Mn3+0Mn4+0Fe3+0.25Fe4+0Co3+0Co4+0Ni3+0Ni4+0.75
0.33484	1.07674	0.360536	K+0.5La3+0.5Mn3+0Mn4+0.25Fe3+0Fe4+0Co3+0Co4+0.25Ni3+0Ni4+0.5
0.334914	1.1037	0.369643	Cs+0.5Pr3+0.5Mn3+0Mn4+0.75Fe3+0Fe4+0Co3+0Co4+0Ni3+0Ni4+0.25
0.33505	1.0766	0.360714	K+0.5La3+0.5Mn3+0Mn4+0.5Fe3+0Fe4+0Co3+0Co4+0Ni3+0Ni4+0.5
0.335093	1.04928	0.351607	Ca2+0.75Ba2+0.25Mn3+0Mn4+0Fe3+0Fe4+0Co3+0Co4+0.25Ni3+0Ni4+0.75
0.335308	1.04914	0.351786	Ca2+0.75Ba2+0.25Mn3+0Mn4+0.25Fe3+0Fe4+0Co3+0Co4+0Ni3+0Ni4+0.75
0.335656	1.09008	0.365893	Ba2+0.75La3+0.25Mn3+0Mn4+0Fe3+0Fe4+0Co3+0Co4+0.25Ni3+0.25Ni4+0.5
0.335736	1.10312	0.370357	Cs+0.5Pr3+0.5Mn3+0Mn4+0Fe3+0Fe4+0.25Co3+0Co4+0.25Ni3+0Ni4+0.5
0.335788	1.07317	0.360357	K+0.5Ce3+0.5Mn3+0Mn4+0Fe3+0Fe4+0Co3+0Co4+0.5Ni3+0Ni4+0.5
0.335864	1.08994	0.366071	Ba2+0.75La3+0.25Mn3+0Mn4+0.25Fe3+0Fe4+0Co3+0Co4+0Ni3+0.25Ni4+0.5
0.335942	1.10298	0.370536	Cs+0.5Pr3+0.5Mn3+0Mn4+0.25Fe3+0Fe4+0.25Co3+0Co4+0Ni3+0Ni4+0.5
0.335999	1.07303	0.360536	K+0.5Ce3+0.5Mn3+0Mn4+0.25Fe3+0Fe4+0Co3+0Co4+0.25Ni3+0Ni4+0.5
0.3361	1.07589	0.361607	K+0.5La3+0.5Mn3+0Mn4+0Fe3+0Fe4+0.25Co3+0Co4+0Ni3+0Ni4+0.75
0.336209	1.07289	0.360714	K+0.5Ce3+0.5Mn3+0Mn4+0.5Fe3+0Fe4+0Co3+0Co4+0Ni3+0Ni4+0.5
0.336226	1.08823	0.365893	Ba2+0.75Ce3+0.25Mn3+0Mn4+0Fe3+0Fe4+0Co3+0Co4+0.25Ni3+0.25Ni4+0.5
0.336434	1.08809	0.366071	Ba2+0.75Ce3+0.25Mn3+0Mn4+0.25Fe3+0Fe4+0Co3+0Co4+0Ni3+0.25Ni4+0.5
0.336662	1.07038	0.360357	Sr2+0.75Ba2+0.25Mn3+0Mn4+0Fe3+0Fe4+0Co3+0Co4+0.5Ni3+0Ni4+0.5
0.336873	1.07024	0.360536	Sr2+0.75Ba2+0.25Mn3+0Mn4+0.25Fe3+0Fe4+0Co3+0Co4+0.25Ni3+0Ni4+0.5
0.33703	1.05173	0.354464	Sr2+0.75La3+0.25Mn3+0Mn4+0Fe3+0Fe4+0Co3+0.25Co4+0Ni3+0Ni4+0.75
0.337084	1.0701	0.360714	Sr2+0.75Ba2+0.25Mn3+0Mn4+0.5Fe3+0Fe4+0Co3+0Co4+0Ni3+0Ni4+0.5
0.337114	1.0949	0.369107	Sr2+0.25Ba2+0.75Mn3+0Mn4+0Fe3+0Fe4+0Co3+0Co4+0.75Ni3+0Ni4+0.25
0.337195	1.04274	0.351607	Ca2+0.5Sr2+0.5Mn3+0Mn4+0Fe3+0Fe4+0Co3+0Co4+0.25Ni3+0Ni4+0.75
0.337229	1.085	0.365893	Ba2+0.75Pr3+0.25Mn3+0Mn4+0Fe3+0Fe4+0Co3+0Co4+0.25Ni3+0.25Ni4+0.5
0.337263	1.07218	0.361607	K+0.5Ce3+0.5Mn3+0Mn4+0Fe3+0Fe4+0.25Co3+0Co4+0Ni3+0Ni4+0.75
0.337321	1.09476	0.369286	Sr2+0.25Ba2+0.75Mn3+0Mn4+0.25Fe3+0Fe4+0Co3+0Co4+0.5Ni3+0Ni4+0.25
0.337411	1.0426	0.351786	Ca2+0.5Sr2+0.5Mn3+0Mn4+0.25Fe3+0Fe4+0Co3+0Co4+0Ni3+0Ni4+0.75
0.337438	1.08486	0.366071	Ba2+0.75Pr3+0.25Mn3+0Mn4+0.25Fe3+0Fe4+0Co3+0Co4+0Ni3+0.25Ni4+0.5
0.337528	1.09462	0.369464	Sr2+0.25Ba2+0.75Mn3+0Mn4+0.5Fe3+0Fe4+0Co3+0Co4+0.25Ni3+0Ni4+0.25
0.33754	1.0676	0.360357	Ca2+0.5Ba2+0.5Mn3+0Mn4+0Fe3+0Fe4+0Co3+0Co4+0.5Ni3+0Ni4+0.5
0.337628	1.04986	0.354464	Sr2+0.75Ce3+0.25Mn3+0Mn4+0Fe3+0Fe4+0Co3+0.25Co4+0Ni3+0Ni4+0.75
0.337735	1.09448	0.369643	Sr2+0.25Ba2+0.75Mn3+0Mn4+0.75Fe3+0Fe4+0Co3+0Co4+0Ni3+0Ni4+0.25
0.337752	1.06746	0.360536	Ca2+0.5Ba2+0.5Mn3+0Mn4+0.25Fe3+0Fe4+0Co3+0Co4+0.25Ni3+0Ni4+0.5
0.337834	1.06667	0.360357	K+0.5Pr3+0.5Mn3+0Mn4+0Fe3+0Fe4+0Co3+0Co4+0.5Ni3+0Ni4+0.5
0.337964	1.06732	0.360714	Ca2+0.5Ba2+0.5Mn3+0Mn4+0.5Fe3+0Fe4+0Co3+0Co4+0Ni3+0Ni4+0.5
0.338046	1.06653	0.360536	K+0.5Pr3+0.5Mn3+0Mn4+0.25Fe3+0Fe4+0Co3+0Co4+0.25Ni3+0Ni4+0.5
0.33814	1.0694	0.361607	Sr2+0.75Ba2+0.25Mn3+0Mn4+0Fe3+0Fe4+0.25Co3+0Co4+0Ni3+0Ni4+0.75
0.338258	1.06639	0.360714	K+0.5Pr3+0.5Mn3+0Mn4+0.5Fe3+0Fe4+0Co3+0Co4+0Ni3+0Ni4+0.5
0.338564	1.0939	0.370357	Sr2+0.25Ba2+0.75Mn3+0Mn4+0Fe3+0Fe4+0.25Co3+0Co4+0.25Ni3+0Ni4+0.5
0.338681	1.0466	0.354464	Sr2+0.75Pr3+0.25Mn3+0Mn4+0Fe3+0Fe4+0Co3+0.25Co4+0Ni3+0Ni4+0.75
0.338772	1.09376	0.370536	Sr2+0.25Ba2+0.75Mn3+0Mn4+0.25Fe3+0Fe4+0.25Co3+0Co4+0Ni3+0Ni4+0.5
0.339022	1.06662	0.361607	Ca2+0.5Ba2+0.5Mn3+0Mn4+0Fe3+0Fe4+0.25Co3+0Co4+0Ni3+0Ni4+0.75
0.339317	1.06569	0.361607	K+0.5Pr3+0.5Mn3+0Mn4+0Fe3+0Fe4+0.25Co3+0Co4+0Ni3+0Ni4+0.75
0.339818	1.08724	0.369464	Ba2+0.75La3+0.25Mn3+0.25Mn4+0Fe3+0Fe4+0Co3+0Co4+0.25Ni3+0Ni4+0.5
0.339978	1.08568	0.369107	Ca2+0.25Ba2+0.75Mn3+0Mn4+0Fe3+0Fe4+0Co3+0Co4+0.75Ni3+0Ni4+0.25
0.340027	1.0871	0.369643	Ba2+0.75La3+0.25Mn3+0.25Mn4+0.25Fe3+0Fe4+0Co3+0Co4+0Ni3+0Ni4+0.5
0.340187	1.08554	0.369286	Ca2+0.25Ba2+0.75Mn3+0Mn4+0.25Fe3+0Fe4+0Co3+0Co4+0.5Ni3+0Ni4+0.25
0.340244	1.0334	0.351607	Ca2+0.75Sr2+0.25Mn3+0Mn4+0Fe3+0Fe4+0Co3+0Co4+0.25Ni3+0Ni4+0.75
0.340248	1.04965	0.357143	Sr2+0.75La3+0.25Mn3+0Mn4+0Fe3+0Fe4+0Co3+0Co4+0Ni3+0.25Ni4+0.75
0.340267	1.08476	0.369107	Rb+0.5La3+0.5Mn3+0Mn4+0Fe3+0Fe4+0Co3+0Co4+0.75Ni3+0Ni4+0.25
0.340396	1.0854	0.369464	Ca2+0.25Ba2+0.75Mn3+0Mn4+0.5Fe3+0Fe4+0Co3+0Co4+0.25Ni3+0Ni4+0.25
0.340462	1.03326	0.351786	Ca2+0.75Sr2+0.25Mn3+0Mn4+0.25Fe3+0Fe4+0Co3+0Co4+0Ni3+0Ni4+0.75
0.340476	1.08462	0.369286	Rb+0.5La3+0.5Mn3+0Mn4+0.25Fe3+0Fe4+0Co3+0Co4+0.5Ni3+0Ni4+0.25
0.340605	1.08525	0.369643	Ca2+0.25Ba2+0.75Mn3+0Mn4+0.75Fe3+0Fe4+0Co3+0Co4+0Ni3+0Ni4+0.25
0.340685	1.08447	0.369464	Rb+0.5La3+0.5Mn3+0Mn4+0.5Fe3+0Fe4+0Co3+0Co4+0.25Ni3+0Ni4+0.25
0.340853	1.04779	0.357143	Sr2+0.75Ce3+0.25Mn3+0Mn4+0Fe3+0Fe4+0Co3+0Co4+0Ni3+0.25Ni4+0.75
0.340894	1.08433	0.369643	Rb+0.5La3+0.5Mn3+0Mn4+0.75Fe3+0Fe4+0Co3+0Co4+0Ni3+0Ni4+0.25
0.341273	1.1072	0.377857	Cs+0.5La3+0.5Mn3+0Mn4+0Fe3+0Fe4+0Co3+0Co4+1.0Ni3+0Ni4+0
0.341411	1.08217	0.369464	Ba2+0.75Pr3+0.25Mn3+0.25Mn4+0Fe3+0Fe4+0Co3+0Co4+0.25Ni3+0Ni4+0.5
0.341428	1.08107	0.369107	Rb+0.5Ce3+0.5Mn3+0Mn4+0Fe3+0Fe4+0Co3+0Co4+0.75Ni3+0Ni4+0.25
0.341441	1.08469	0.370357	Ca2+0.25Ba2+0.75Mn3+0Mn4+0Fe3+0Fe4+0.25Co3+0Co4+0.25Ni3+0Ni4+0.5
0.341479	1.10705	0.378036	Cs+0.5La3+0.5Mn3+0Mn4+0.25Fe3+0Fe4+0Co3+0Co4+0.75Ni3+0Ni4+0
0.341621	1.08203	0.369643	Ba2+0.75Pr3+0.25Mn3+0.25Mn4+0.25Fe3+0Fe4+0Co3+0Co4+0Ni3+0Ni4+0.5
0.341638	1.08093	0.369286	Rb+0.5Ce3+0.5Mn3+0Mn4+0.25Fe3+0Fe4+0Co3+0Co4+0.5Ni3+0Ni4+0.25
0.34165	1.08455	0.370536	Ca2+0.25Ba2+0.75Mn3+0Mn4+0.25Fe3+0Fe4+0.25Co3+0Co4+0Ni3+0Ni4+0.5
0.341684	1.10691	0.378214	Cs+0.5La3+0.5Mn3+0Mn4+0.5Fe3+0Fe4+0Co3+0Co4+0.5Ni3+0Ni4+0
0.3417	1.0546	0.360357	K+0Sr2+1.0Mn3+0Mn4+0Fe3+0Fe4+0Co3+0Co4+0.5Ni3+0Ni4+0.5
0.341731	1.08377	0.370357	Rb+0.5La3+0.5Mn3+0Mn4+0Fe3+0Fe4+0.25Co3+0Co4+0.25Ni3+0Ni4+0.5
0.341848	1.08079	0.369464	Rb+0.5Ce3+0.5Mn3+0Mn4+0.5Fe3+0Fe4+0Co3+0Co4+0.25Ni3+0Ni4+0.25
0.34189	1.10677	0.378393	Cs+0.5La3+0.5Mn3+0Mn4+0.75Fe3+0Fe4+0Co3+0Co4+0.25Ni3+0Ni4+0
0.341914	1.05446	0.360536	K+0Sr2+1.0Mn3+0Mn4+0.25Fe3+0Fe4+0Co3+0Co4+0.25Ni3+0Ni4+0.5
0.341915	1.04454	0.357143	Sr2+0.75Pr3+0.25Mn3+0Mn4+0Fe3+0Fe4+0Co3+0Co4+0Ni3+0.25Ni4+0.75
0.341941	1.08363	0.370536	Rb+0.5La3+0.5Mn3+0Mn4+0.25Fe3+0Fe4+0.25Co3+0Co4+0Ni3+0Ni4+0.5
0.342012	1.07922	0.369107	Sr2+0.5Ba2+0.5Mn3+0Mn4+0Fe3+0Fe4+0Co3+0Co4+0.75Ni3+0Ni4+0.25
0.342058	1.08064	0.369643	Rb+0.5Ce3+0.5Mn3+0Mn4+0.75Fe3+0Fe4+0Co3+0Co4+0Ni3+0Ni4+0.25
0.342096	1.10662	0.378571	Cs+0.5La3+0.5Mn3+0Mn4+1.0Fe3+0Fe4+0Co3+0Co4+0Ni3+0Ni4+0
0.342129	1.05432	0.360714	K+0Sr2+1.0Mn3+0Mn4+0.5Fe3+0Fe4+0Co3+0Co4+0Ni3+0Ni4+0.5
0.342222	1.07908	0.369286	Sr2+0.5Ba2+0.5Mn3+0Mn4+0.25Fe3+0Fe4+0Co3+0Co4+0.5Ni3+0Ni4+0.25
0.342407	1.10353	0.377857	K+0Ba2+1.0Mn3+0Mn4+0Fe3+0Fe4+0Co3+0Co4+1.0Ni3+0Ni4+0
0.342432	1.07894	0.369464	Sr2+0.5Ba2+0.5Mn3+0Mn4+0.5Fe3+0Fe4+0Co3+0Co4+0.25Ni3+0Ni4+0.25
0.342546	1.06868	0.366071	Cs+0.25La3+0.75Mn3+0Mn4+0Fe3+0Fe4+0Co3+0.5Co4+0Ni3+0Ni4+0.5
0.342613	1.10339	0.378036	K+0Ba2+1.0Mn3+0Mn4+0.25Fe3+0Fe4+0Co3+0Co4+0.75Ni3+0Ni4+0
0.342643	1.0788	0.369643	Sr2+0.5Ba2+0.5Mn3+0Mn4+0.75Fe3+0Fe4+0Co3+0Co4+0Ni3+0Ni4+0.25
0.342713	1.10619	0.379107	Cs+0.5La3+0.5Mn3+0Mn4+0Fe3+0Fe4+0.25Co3+0Co4+0.5Ni3+0Ni4+0.25
0.342742	1.08526	0.371964	Ba2+0.75La3+0.25Mn3+0Mn4+0Fe3+0Fe4+0Co3+0.25Co4+0.5Ni3+0Ni4+0.25
0.34282	1.10325	0.378214	K+0Ba2+1.0Mn3+0Mn4+0.5Fe3+0Fe4+0Co3+0Co4+0.5Ni3+0Ni4+0
0.342897	1.08008	0.370357	Rb+0.5Ce3+0.5Mn3+0Mn4+0Fe3+0Fe4+0.25Co3+0Co4+0.25Ni3+0Ni4+0.5
0.342919	1.10605	0.379286	Cs+0.5La3+0.5Mn3+0Mn4+0.25Fe3+0Fe4+0.25Co3+0Co4+0.25Ni3+0Ni4+0.25
0.342951	1.08512	0.372143	Ba2+0.75La3+0.25Mn3+0Mn4+0.25Fe3+0Fe4+0Co3+0.25Co4+0.25Ni3+0Ni4+0.25
0.343026	1.1031	0.378393	K+0Ba2+1.0Mn3+0Mn4+0.75Fe3+0Fe4+0Co3+0Co4+0.25Ni3+0Ni4+0
0.343108	1.07994	0.370536	Rb+0.5Ce3+0.5Mn3+0Mn4+0.25Fe3+0Fe4+0.25Co3+0Co4+0Ni3+0Ni4+0.5
0.343125	1.10591	0.379464	Cs+0.5La3+0.5Mn3+0Mn4+0.5Fe3+0Fe4+0.25Co3+0Co4+0Ni3+0Ni4+0.25
0.34314	1.06683	0.366071	Ba2+0.5La3+0.5Mn3+0Mn4+0Fe3+0Fe4+0Co3+0.5Co4+0Ni3+0Ni4+0.5
0.343161	1.08498	0.372321	Ba2+0.75La3+0.25Mn3+0Mn4+0.5Fe3+0Fe4+0Co3+0.25Co4+0Ni3+0Ni4+0.25
0.343201	1.05363	0.361607	K+0Sr2+1.0Mn3+0Mn4+0Fe3+0Fe4+0.25Co3+0Co4+0Ni3+0Ni4+0.75
0.343232	1.10296	0.378571	K+0Ba2+1.0Mn3+0Mn4+1.0Fe3+0Fe4+0Co3+0Co4+0Ni3+0Ni4+0
0.343325	1.08342	0.371964	Ba2+0.75Ce3+0.25Mn3+0Mn4+0Fe3+0Fe4+0Co3+0.25Co4+0.5Ni3+0Ni4+0.25
0.343348	1.02405	0.351607	K+0Ca2+1.0Mn3+0Mn4+0Fe3+0Fe4+0Co3+0Co4+0.25Ni3+0Ni4+0.75
0.343475	1.08477	0.372589	Ba2+0.75La3+0.25Mn3+0Mn4+0Fe3+0.25Fe4+0Co3+0Co4+0.25Ni3+0Ni4+0.5
0.34348	1.07461	0.369107	Rb+0.5Pr3+0.5Mn3+0Mn4+0Fe3+0Fe4+0Co3+0Co4+0.75Ni3+0Ni4+0.25
0.343484	1.07824	0.370357	Sr2+0.5Ba2+0.5Mn3+0Mn4+0Fe3+0Fe4+0.25Co3+0Co4+0.25Ni3+0Ni4+0.5
0.343534	1.08328	0.372143	Ba2+0.75Ce3+0.25Mn3+0Mn4+0.25Fe3+0Fe4+0Co3+0.25Co4+0.25Ni3+0Ni4+0.25
0.343568	1.02392	0.351786	K+0Ca2+1.0Mn3+0Mn4+0.25Fe3+0Fe4+0Co3+0Co4+0Ni3+0Ni4+0.75
0.343684	1.08462	0.372768	Ba2+0.75La3+0.25Mn3+0Mn4+0.25Fe3+0.25Fe4+0Co3+0Co4+0Ni3+0Ni4+0.5
0.343691	1.07447	0.369286	Rb+0.5Pr3+0.5Mn3+0Mn4+0.25Fe3+0Fe4+0Co3+0Co4+0.5Ni3+0Ni4+0.25
0.343694	1.0781	0.370536	Sr2+0.5Ba2+0.5Mn3+0Mn4+0.25Fe3+0Fe4+0.25Co3+0Co4+0Ni3+0Ni4+0.5
0.343744	1.08314	0.372321	Ba2+0.75Ce3+0.25Mn3+0Mn4+0.5Fe3+0Fe4+0Co3+0.25Co4+0Ni3+0Ni4+0.25
0.343852	1.10253	0.379107	K+0Ba2+1.0Mn3+0Mn4+0Fe3+0Fe4+0.25Co3+0Co4+0.5Ni3+0Ni4+0.25
0.343902	1.07433	0.369464	Rb+0.5Pr3+0.5Mn3+0Mn4+0.5Fe3+0Fe4+0Co3+0Co4+0.25Ni3+0Ni4+0.25
0.344058	1.10239	0.379286	K+0Ba2+1.0Mn3+0Mn4+0.25Fe3+0Fe4+0.25Co3+0Co4+0.25Ni3+0Ni4+0.25
0.344058	1.08293	0.372589	Ba2+0.75Ce3+0.25Mn3+0Mn4+0Fe3+0.25Fe4+0Co3+0Co4+0.25Ni3+0Ni4+0.5
0.344113	1.07419	0.369643	Rb+0.5Pr3+0.5Mn3+0Mn4+0.75Fe3+0Fe4+0Co3+0Co4+0Ni3+0Ni4+0.25
0.344155	1.10519	0.380357	Cs+0.5La3+0.5Mn3+0Mn4+0Fe3+0Fe4+0.5Co3+0Co4+0Ni3+0Ni4+0.5
0.344207	1.08427	0.373214	Ba2+0.75La3+0.25Mn3+0Mn4+0Fe3+0Fe4+0.25Co3+0.25Co4+0Ni3+0Ni4+0.5
0.344265	1.10225	0.379464	K+0Ba2+1.0Mn3+0Mn4+0.5Fe3+0Fe4+0.25Co3+0Co4+0Ni3+0Ni4+0.25
0.344268	1.08278	0.372768	Ba2+0.75Ce3+0.25Mn3+0Mn4+0.25Fe3+0.25Fe4+0Co3+0Co4+0Ni3+0Ni4+0.5
0.344333	1.06313	0.366071	Cs+0.25Ce3+0.75Mn3+0Mn4+0Fe3+0Fe4+0Co3+0.5Co4+0Ni3+0Ni4+0.5
0.344349	1.0802	0.371964	Ba2+0.75Pr3+0.25Mn3+0Mn4+0Fe3+0Fe4+0Co3+0.25Co4+0.5Ni3+0Ni4+0.25
0.344409	1.09712	0.377857	Cs+0.5Pr3+0.5Mn3+0Mn4+0Fe3+0Fe4+0Co3+0Co4+1.0Ni3+0Ni4+0
0.344555	1.0469	0.360714	Sr2+0.75La3+0.25Mn3+0.25Mn4+0Fe3+0Fe4+0Co3+0Co4+0Ni3+0Ni4+0.75
0.344559	1.08006	0.372143	Ba2+0.75Pr3+0.25Mn3+0Mn4+0.25Fe3+0Fe4+0Co3+0.25Co4+0.25Ni3+0Ni4+0.25
0.344617	1.09697	0.378036	Cs+0.5Pr3+0.5Mn3+0Mn4+0.25Fe3+0Fe4+0Co3+0Co4+0.75Ni3+0Ni4+0
0.344735	1.04532	0.360357	Ca2+0.25Sr2+0.75Mn3+0Mn4+0Fe3+0Fe4+0Co3+0Co4+0.5Ni3+0Ni4+0.5
0.344769	1.07992	0.372321	Ba2+0.75Pr3+0.25Mn3+0Mn4+0.5Fe3+0Fe4+0Co3+0.25Co4+0Ni3+0Ni4+0.25
0.344792	1.08243	0.373214	Ba2+0.75Ce3+0.25Mn3+0Mn4+0Fe3+0Fe4+0.25Co3+0.25Co4+0Ni3+0Ni4+0.5
0.344824	1.09683	0.378214	Cs+0.5Pr3+0.5Mn3+0Mn4+0.5Fe3+0Fe4+0Co3+0Co4+0.5Ni3+0Ni4+0
0.344951	1.04518	0.360536	Ca2+0.25Sr2+0.75Mn3+0Mn4+0.25Fe3+0Fe4+0Co3+0Co4+0.25Ni3+0Ni4+0.5
0.344958	1.07363	0.370357	Rb+0.5Pr3+0.5Mn3+0Mn4+0Fe3+0Fe4+0.25Co3+0Co4+0.25Ni3+0Ni4+0.5
0.34496	1.07	0.369107	K+0.5La3+0.5Mn3+0Mn4+0Fe3+0Fe4+0Co3+0Co4+0.75Ni3+0Ni4+0.25
0.345032	1.09669	0.378393	Cs+0.5Pr3+0.5Mn3+0Mn4+0.75Fe3+0Fe4+0Co3+0Co4+0.25Ni3+0Ni4+0
0.345084	1.0797	0.372589	Ba2+0.75Pr3+0.25Mn3+0Mn4+0Fe3+0.25Fe4+0Co3+0Co4+0.25Ni3+0Ni4+0.5
0.345167	1.04504	0.360714	Ca2+0.25Sr2+0.75Mn3+0Mn4+0.5Fe3+0Fe4+0Co3+0Co4+0Ni3+0Ni4+0.5
0.345169	1.07349	0.370536	Rb+0.5Pr3+0.5Mn3+0Mn4+0.25Fe3+0Fe4+0.25Co3+0Co4+0Ni3+0Ni4+0.5
0.345172	1.06986	0.369286	K+0.5La3+0.5Mn3+0Mn4+0.25Fe3+0Fe4+0Co3+0Co4+0.5Ni3+0Ni4+0.25
0.345239	1.09655	0.378571	Cs+0.5Pr3+0.5Mn3+0Mn4+1.0Fe3+0Fe4+0Co3+0Co4+0Ni3+0Ni4+0
0.345295	1.07956	0.372768	Ba2+0.75Pr3+0.25Mn3+0Mn4+0.25Fe3+0.25Fe4+0Co3+0Co4+0Ni3+0Ni4+0.5
0.345298	1.10153	0.380357	K+0Ba2+1.0Mn3+0Mn4+0Fe3+0Fe4+0.5Co3+0Co4+0Ni3+0Ni4+0.5
0.345384	1.06972	0.369464	K+0.5La3+0.5Mn3+0Mn4+0.5Fe3+0Fe4+0Co3+0Co4+0.25Ni3+0Ni4+0.25
0.345596	1.06958	0.369643	K+0.5La3+0.5Mn3+0Mn4+0.75Fe3+0Fe4+0Co3+0Co4+0Ni3+0Ni4+0.25
0.345656	1.04253	0.360357	Ca2+0.75Ba2+0.25Mn3+0Mn4+0Fe3+0Fe4+0Co3+0Co4+0.5Ni3+0Ni4+0.5
0.345729	1.06659	0.36875	Cs+0.25La3+0.75Mn3+0Mn4+0Fe3+0Fe4+0Co3+0.25Co4+0Ni3+0.25Ni4+0.5
0.345821	1.07921	0.373214	Ba2+0.75Pr3+0.25Mn3+0Mn4+0Fe3+0Fe4+0.25Co3+0.25Co4+0Ni3+0Ni4+0.5
0.345862	1.09612	0.379107	Cs+0.5Pr3+0.5Mn3+0Mn4+0Fe3+0Fe4+0.25Co3+0Co4+0.5Ni3+0Ni4+0.25
0.345872	1.0424	0.360536	Ca2+0.75Ba2+0.25Mn3+0Mn4+0.25Fe3+0Fe4+0Co3+0Co4+0.25Ni3+0Ni4+0.5
0.345884	1.08314	0.374643	Ba2+0.75La3+0.25Mn3+0Mn4+0Fe3+0Fe4+0Co3+0Co4+0.5Ni3+0.25Ni4+0.25
0.34607	1.09598	0.379286	Cs+0.5Pr3+0.5Mn3+0Mn4+0.25Fe3+0Fe4+0.25Co3+0Co4+0.25Ni3+0Ni4+0.25
0.346089	1.04226	0.360714	Ca2+0.75Ba2+0.25Mn3+0Mn4+0.5Fe3+0Fe4+0Co3+0Co4+0Ni3+0Ni4+0.5
0.346094	1.083	0.374821	Ba2+0.75La3+0.25Mn3+0Mn4+0.25Fe3+0Fe4+0Co3+0Co4+0.25Ni3+0.25Ni4+0.25
0.346154	1.06631	0.369107	K+0.5Ce3+0.5Mn3+0Mn4+0Fe3+0Fe4+0Co3+0Co4+0.75Ni3+0Ni4+0.25
0.346238	1.02376	0.354464	Ca2+0.75La3+0.25Mn3+0Mn4+0Fe3+0Fe4+0Co3+0.25Co4+0Ni3+0Ni4+0.75
0.346243	1.04179	0.360714	Sr2+0.75Pr3+0.25Mn3+0.25Mn4+0Fe3+0Fe4+0Co3+0Co4+0Ni3+0Ni4+0.75
0.346248	1.04436	0.361607	Ca2+0.25Sr2+0.75Mn3+0Mn4+0Fe3+0Fe4+0.25Co3+0Co4+0Ni3+0Ni4+0.75
0.346278	1.09584	0.379464	Cs+0.5Pr3+0.5Mn3+0Mn4+0.5Fe3+0Fe4+0.25Co3+0Co4+0Ni3+0Ni4+0.25
0.346304	1.08286	0.375	Ba2+0.75La3+0.25Mn3+0Mn4+0.5Fe3+0Fe4+0Co3+0Co4+0Ni3+0.25Ni4+0.25
0.346328	1.06474	0.36875	Ba2+0.5La3+0.5Mn3+0Mn4+0Fe3+0Fe4+0Co3+0.25Co4+0Ni3+0.25Ni4+0.5
0.346367	1.06617	0.369286	K+0.5Ce3+0.5Mn3+0Mn4+0.25Fe3+0Fe4+0Co3+0Co4+0.5Ni3+0Ni4+0.25
0.346442	1.05666	0.366071	Ba2+0.5Pr3+0.5Mn3+0Mn4+0Fe3+0Fe4+0Co3+0.5Co4+0Ni3+0Ni4+0.5
0.346445	1.06902	0.370357	K+0.5La3+0.5Mn3+0Mn4+0Fe3+0Fe4+0.25Co3+0Co4+0.25Ni3+0Ni4+0.5
0.346472	1.08131	0.374643	Ba2+0.75Ce3+0.25Mn3+0Mn4+0Fe3+0Fe4+0Co3+0Co4+0.5Ni3+0.25Ni4+0.25
0.346579	1.06603	0.369464	K+0.5Ce3+0.5Mn3+0Mn4+0.5Fe3+0Fe4+0Co3+0Co4+0.25Ni3+0Ni4+0.25
0.346657	1.06888	0.370536	K+0.5La3+0.5Mn3+0Mn4+0.25Fe3+0Fe4+0.25Co3+0Co4+0Ni3+0Ni4+0.5
0.346682	1.08117	0.374821	Ba2+0.75Ce3+0.25Mn3+0Mn4+0.25Fe3+0Fe4+0Co3+0Co4+0.25Ni3+0.25Ni4+0.25
0.346792	1.06589	0.369643	K+0.5Ce3+0.5Mn3+0Mn4+0.75Fe3+0Fe4+0Co3+0Co4+0Ni3+0Ni4+0.25
0.34687	1.02189	0.354464	Ca2+0.75Ce3+0.25Mn3+0Mn4+0Fe3+0Fe4+0Co3+0.25Co4+0Ni3+0Ni4+0.75
0.346893	1.08103	0.375	Ba2+0.75Ce3+0.25Mn3+0Mn4+0.5Fe3+0Fe4+0Co3+0Co4+0Ni3+0.25Ni4+0.25
0.347055	1.06354	0.369107	Sr2+0.75Ba2+0.25Mn3+0Mn4+0Fe3+0Fe4+0Co3+0Co4+0.75Ni3+0Ni4+0.25
0.347173	1.04157	0.361607	Ca2+0.75Ba2+0.25Mn3+0Mn4+0Fe3+0Fe4+0.25Co3+0Co4+0Ni3+0Ni4+0.75
0.347268	1.0634	0.369286	Sr2+0.75Ba2+0.25Mn3+0Mn4+0.25Fe3+0Fe4+0Co3+0Co4+0.5Ni3+0Ni4+0.25
0.347311	1.08795	0.377857	Sr2+0.25Ba2+0.75Mn3+0Mn4+0Fe3+0Fe4+0Co3+0Co4+1.0Ni3+0Ni4+0
0.347317	1.09513	0.380357	Cs+0.5Pr3+0.5Mn3+0Mn4+0Fe3+0Fe4+0.5Co3+0Co4+0Ni3+0Ni4+0.5
0.347354	1.05389	0.366071	Rb+0.25La3+0.75Mn3+0Mn4+0Fe3+0Fe4+0Co3+0.5Co4+0Ni3+0Ni4+0.5
0.347354	1.08216	0.375893	Ba2+0.75La3+0.25Mn3+0Mn4+0Fe3+0Fe4+0.25Co3+0Co4+0Ni3+0.25Ni4+0.5
0.347481	1.06326	0.369464	Sr2+0.75Ba2+0.25Mn3+0Mn4+0.5Fe3+0Fe4+0Co3+0Co4+0.25Ni3+0Ni4+0.25
0.347505	1.07809	0.374643	Ba2+0.75Pr3+0.25Mn3+0Mn4+0Fe3+0Fe4+0Co3+0Co4+0.5Ni3+0.25Ni4+0.25
0.347506	1.05342	0.366071	Cs+0.25Pr3+0.75Mn3+0Mn4+0Fe3+0Fe4+0Co3+0.5Co4+0Ni3+0Ni4+0.5
0.34752	1.08781	0.378036	Sr2+0.25Ba2+0.75Mn3+0Mn4+0.25Fe3+0Fe4+0Co3+0Co4+0.75Ni3+0Ni4+0
0.347533	1.06105	0.36875	Cs+0.25Ce3+0.75Mn3+0Mn4+0Fe3+0Fe4+0Co3+0.25Co4+0Ni3+0.25Ni4+0.5
0.34758	1.04498	0.363214	Sr2+0.75La3+0.25Mn3+0Mn4+0Fe3+0Fe4+0Co3+0.25Co4+0.25Ni3+0Ni4+0.5
0.347643	1.06534	0.370357	K+0.5Ce3+0.5Mn3+0Mn4+0Fe3+0Fe4+0.25Co3+0Co4+0.25Ni3+0Ni4+0.5
0.347694	1.06313	0.369643	Sr2+0.75Ba2+0.25Mn3+0Mn4+0.75Fe3+0Fe4+0Co3+0Co4+0Ni3+0Ni4+0.25
0.347716	1.07795	0.374821	Ba2+0.75Pr3+0.25Mn3+0Mn4+0.25Fe3+0Fe4+0Co3+0Co4+0.25Ni3+0.25Ni4+0.25
0.347729	1.08767	0.378214	Sr2+0.25Ba2+0.75Mn3+0Mn4+0.5Fe3+0Fe4+0Co3+0Co4+0.5Ni3+0Ni4+0
0.347797	1.04484	0.363393	Sr2+0.75La3+0.25Mn3+0Mn4+0.25Fe3+0Fe4+0Co3+0.25Co4+0Ni3+0Ni4+0.5
0.347824	1.03603	0.360357	Ca2+0.5Sr2+0.5Mn3+0Mn4+0Fe3+0Fe4+0Co3+0Co4+0.5Ni3+0Ni4+0.5
0.347856	1.0652	0.370536	K+0.5Ce3+0.5Mn3+0Mn4+0.25Fe3+0Fe4+0.25Co3+0Co4+0Ni3+0Ni4+0.5
0.347927	1.07781	0.375	Ba2+0.75Pr3+0.25Mn3+0Mn4+0.5Fe3+0Fe4+0Co3+0Co4+0Ni3+0.25Ni4+0.25
0.347939	1.08753	0.378393	Sr2+0.25Ba2+0.75Mn3+0Mn4+0.75Fe3+0Fe4+0Co3+0Co4+0.25Ni3+0Ni4+0
0.347944	1.08032	0.375893	Ba2+0.75Ce3+0.25Mn3+0Mn4+0Fe3+0Fe4+0.25Co3+0Co4+0Ni3+0.25Ni4+0.5
0.34796	1.06077	0.369107	Ca2+0.5Ba2+0.5Mn3+0Mn4+0Fe3+0Fe4+0Co3+0Co4+0.75Ni3+0Ni4+0.25
0.347981	1.01863	0.354464	Ca2+0.75Pr3+0.25Mn3+0Mn4+0Fe3+0Fe4+0Co3+0.25Co4+0Ni3+0Ni4+0.75
0.348042	1.0359	0.360536	Ca2+0.5Sr2+0.5Mn3+0Mn4+0.25Fe3+0Fe4+0Co3+0Co4+0.25Ni3+0Ni4+0.5
0.348148	1.08739	0.378571	Sr2+0.25Ba2+0.75Mn3+0Mn4+1.0Fe3+0Fe4+0Co3+0Co4+0Ni3+0Ni4+0
0.348174	1.06064	0.369286	Ca2+0.5Ba2+0.5Mn3+0Mn4+0.25Fe3+0Fe4+0Co3+0Co4+0.5Ni3+0Ni4+0.25
0.348198	1.04313	0.363214	Sr2+0.75Ce3+0.25Mn3+0Mn4+0Fe3+0Fe4+0Co3+0.25Co4+0.25Ni3+0Ni4+0.5
0.34826	1.03576	0.360714	Ca2+0.5Sr2+0.5Mn3+0Mn4+0.5Fe3+0Fe4+0Co3+0Co4+0Ni3+0Ni4+0.5
0.348263	1.05985	0.369107	K+0.5Pr3+0.5Mn3+0Mn4+0Fe3+0Fe4+0Co3+0Co4+0.75Ni3+0Ni4+0.25
0.348338	1.0445	0.363839	Sr2+0.75La3+0.25Mn3+0Mn4+0Fe3+0.25Fe4+0Co3+0Co4+0Ni3+0Ni4+0.75
0.348388	1.0605	0.369464	Ca2+0.5Ba2+0.5Mn3+0Mn4+0.5Fe3+0Fe4+0Co3+0Co4+0.25Ni3+0Ni4+0.25
0.348415	1.04299	0.363393	Sr2+0.75Ce3+0.25Mn3+0Mn4+0.25Fe3+0Fe4+0Co3+0.25Co4+0Ni3+0Ni4+0.5
0.348477	1.05971	0.369286	K+0.5Pr3+0.5Mn3+0Mn4+0.25Fe3+0Fe4+0Co3+0Co4+0.5Ni3+0Ni4+0.25
0.348548	1.06257	0.370357	Sr2+0.75Ba2+0.25Mn3+0Mn4+0Fe3+0Fe4+0.25Co3+0Co4+0.25Ni3+0Ni4+0.5
0.348602	1.06036	0.369643	Ca2+0.5Ba2+0.5Mn3+0Mn4+0.75Fe3+0Fe4+0Co3+0Co4+0Ni3+0Ni4+0.25
0.348691	1.05958	0.369464	K+0.5Pr3+0.5Mn3+0Mn4+0.5Fe3+0Fe4+0Co3+0Co4+0.25Ni3+0Ni4+0.25
0.348762	1.06243	0.370536	Sr2+0.75Ba2+0.25Mn3+0Mn4+0.25Fe3+0Fe4+0.25Co3+0Co4+0Ni3+0Ni4+0.5
0.348776	1.08696	0.379107	Sr2+0.25Ba2+0.75Mn3+0Mn4+0Fe3+0Fe4+0.25Co3+0Co4+0.5Ni3+0Ni4+0.25
0.348905	1.05944	0.369643	K+0.5Pr3+0.5Mn3+0Mn4+0.75Fe3+0Fe4+0Co3+0Co4+0Ni3+0Ni4+0.25
0.348922	1.0645	0.371429	Cs+0.25La3+0.75Mn3+0Mn4+0Fe3+0Fe4+0Co3+0Co4+0Ni3+0.5Ni4+0.5
0.348957	1.04265	0.363839	Sr2+0.75Ce3+0.25Mn3+0Mn4+0Fe3+0.25Fe4+0Co3+0Co4+0Ni3+0Ni4+0.75
0.348982	1.07711	0.375893	Ba2+0.75Pr3+0.25Mn3+0Mn4+0Fe3+0Fe4+0.25Co3+0Co4+0Ni3+0.25Ni4+0.5
0.348986	1.08682	0.379286	Sr2+0.25Ba2+0.75Mn3+0Mn4+0.25Fe3+0Fe4+0.25Co3+0Co4+0.25Ni3+0Ni4+0.25
0.349191	1.04834	0.366071	Rb+0.25Ce3+0.75Mn3+0Mn4+0Fe3+0Fe4+0Co3+0.5Co4+0Ni3+0Ni4+0.5
0.349195	1.08668	0.379464	Sr2+0.25Ba2+0.75Mn3+0Mn4+0.5Fe3+0Fe4+0.25Co3+0Co4+0Ni3+0Ni4+0.25
0.349284	1.03988	0.363214	Sr2+0.75Pr3+0.25Mn3+0Mn4+0Fe3+0Fe4+0Co3+0.25Co4+0.25Ni3+0Ni4+0.5
0.349351	1.03508	0.361607	Ca2+0.5Sr2+0.5Mn3+0Mn4+0Fe3+0Fe4+0.25Co3+0Co4+0Ni3+0Ni4+0.75
0.349457	1.05981	0.370357	Ca2+0.5Ba2+0.5Mn3+0Mn4+0Fe3+0Fe4+0.25Co3+0Co4+0.25Ni3+0Ni4+0.5
0.349501	1.03975	0.363393	Sr2+0.75Pr3+0.25Mn3+0Mn4+0.25Fe3+0Fe4+0Co3+0.25Co4+0Ni3+0Ni4+0.5
0.349527	1.06266	0.371429	Ba2+0.5La3+0.5Mn3+0Mn4+0Fe3+0Fe4+0Co3+0Co4+0Ni3+0.5Ni4+0.5
0.349545	1.02174	0.357143	Ca2+0.75La3+0.25Mn3+0Mn4+0Fe3+0Fe4+0Co3+0Co4+0Ni3+0.25Ni4+0.75
0.349661	1.05459	0.36875	Ba2+0.5Pr3+0.5Mn3+0Mn4+0Fe3+0Fe4+0Co3+0.25Co4+0Ni3+0.25Ni4+0.5
0.349671	1.05967	0.370536	Ca2+0.5Ba2+0.5Mn3+0Mn4+0.25Fe3+0Fe4+0.25Co3+0Co4+0Ni3+0Ni4+0.5
0.349761	1.05889	0.370357	K+0.5Pr3+0.5Mn3+0Mn4+0Fe3+0Fe4+0.25Co3+0Co4+0.25Ni3+0Ni4+0.5
0.349808	1.04649	0.366071	K+0.25La3+0.75Mn3+0Mn4+0Fe3+0Fe4+0Co3+0.5Co4+0Ni3+0Ni4+0.5
0.349976	1.05875	0.370536	K+0.5Pr3+0.5Mn3+0Mn4+0.25Fe3+0Fe4+0.25Co3+0Co4+0Ni3+0Ni4+0.5
0.349988	1.06381	0.372321	Cs+0.25La3+0.75Mn3+0.25Mn4+0Fe3+0Fe4+0Co3+0.25Co4+0Ni3+0Ni4+0.5
0.350045	1.03941	0.363839	Sr2+0.75Pr3+0.25Mn3+0Mn4+0Fe3+0.25Fe4+0Co3+0Co4+0Ni3+0Ni4+0.75
0.350089	1.08034	0.378214	Ba2+0.75La3+0.25Mn3+0.25Mn4+0Fe3+0Fe4+0Co3+0Co4+0.5Ni3+0Ni4+0.25
0.350182	1.01988	0.357143	Ca2+0.75Ce3+0.25Mn3+0Mn4+0Fe3+0Fe4+0Co3+0Co4+0Ni3+0.25Ni4+0.75
0.350243	1.08598	0.380357	Sr2+0.25Ba2+0.75Mn3+0Mn4+0Fe3+0Fe4+0.5Co3+0Co4+0Ni3+0Ni4+0.5
0.350262	1.07878	0.377857	Ca2+0.25Ba2+0.75Mn3+0Mn4+0Fe3+0Fe4+0Co3+0Co4+1.0Ni3+0Ni4+0
0.3503	1.0802	0.378393	Ba2+0.75La3+0.25Mn3+0.25Mn4+0.25Fe3+0Fe4+0Co3+0Co4+0.25Ni3+0Ni4+0.25
0.350473	1.07865	0.378036	Ca2+0.25Ba2+0.75Mn3+0Mn4+0.25Fe3+0Fe4+0Co3+0Co4+0.75Ni3+0Ni4+0
0.35051	1.08006	0.378571	Ba2+0.75La3+0.25Mn3+0.25Mn4+0.5Fe3+0Fe4+0Co3+0Co4+0Ni3+0Ni4+0.25
0.35056	1.07787	0.377857	Rb+0.5La3+0.5Mn3+0Mn4+0Fe3+0Fe4+0Co3+0Co4+1.0Ni3+0Ni4+0
0.350581	1.05182	0.36875	Rb+0.25La3+0.75Mn3+0Mn4+0Fe3+0Fe4+0Co3+0.25Co4+0Ni3+0.25Ni4+0.5
0.350595	1.06197	0.372321	Ba2+0.5La3+0.5Mn3+0.25Mn4+0Fe3+0Fe4+0Co3+0.25Co4+0Ni3+0Ni4+0.5
0.350684	1.07851	0.378214	Ca2+0.25Ba2+0.75Mn3+0Mn4+0.5Fe3+0Fe4+0Co3+0Co4+0.5Ni3+0Ni4+0
0.350735	1.05136	0.36875	Cs+0.25Pr3+0.75Mn3+0Mn4+0Fe3+0Fe4+0Co3+0.25Co4+0Ni3+0.25Ni4+0.5
0.350742	1.05898	0.371429	Cs+0.25Ce3+0.75Mn3+0Mn4+0Fe3+0Fe4+0Co3+0Co4+0Ni3+0.5Ni4+0.5
0.350771	1.07773	0.378036	Rb+0.5La3+0.5Mn3+0Mn4+0.25Fe3+0Fe4+0Co3+0Co4+0.75Ni3+0Ni4+0
0.350832	1.04293	0.365893	Sr2+0.75La3+0.25Mn3+0Mn4+0Fe3+0Fe4+0Co3+0Co4+0.25Ni3+0.25Ni4+0.5
0.350895	1.07837	0.378393	Ca2+0.25Ba2+0.75Mn3+0Mn4+0.75Fe3+0Fe4+0Co3+0Co4+0.25Ni3+0Ni4+0
0.350969	1.02675	0.360357	Ca2+0.75Sr2+0.25Mn3+0Mn4+0Fe3+0Fe4+0Co3+0Co4+0.5Ni3+0Ni4+0.5
0.350982	1.07759	0.378214	Rb+0.5La3+0.5Mn3+0Mn4+0.5Fe3+0Fe4+0Co3+0Co4+0.5Ni3+0Ni4+0
0.351049	1.04279	0.366071	Sr2+0.75La3+0.25Mn3+0Mn4+0.25Fe3+0Fe4+0Co3+0Co4+0Ni3+0.25Ni4+0.5
0.351106	1.07823	0.378571	Ca2+0.25Ba2+0.75Mn3+0Mn4+1.0Fe3+0Fe4+0Co3+0Co4+0Ni3+0Ni4+0
0.351189	1.02662	0.360536	Ca2+0.75Sr2+0.25Mn3+0Mn4+0.25Fe3+0Fe4+0Co3+0Co4+0.25Ni3+0Ni4+0.5
0.351193	1.07745	0.378393	Rb+0.5La3+0.5Mn3+0Mn4+0.75Fe3+0Fe4+0Co3+0Co4+0.25Ni3+0Ni4+0
0.351304	1.01662	0.357143	Ca2+0.75Pr3+0.25Mn3+0Mn4+0Fe3+0Fe4+0Co3+0Co4+0Ni3+0.25Ni4+0.75
0.351404	1.07731	0.378571	Rb+0.5La3+0.5Mn3+0Mn4+1.0Fe3+0Fe4+0Co3+0Co4+0Ni3+0Ni4+0
0.351409	1.02648	0.360714	Ca2+0.75Sr2+0.25Mn3+0Mn4+0.5Fe3+0Fe4+0Co3+0Co4+0Ni3+0Ni4+0.5
0.351455	1.04108	0.365893	Sr2+0.75Ce3+0.25Mn3+0Mn4+0Fe3+0Fe4+0Co3+0Co4+0.25Ni3+0.25Ni4+0.5
0.351564	1.07936	0.379464	Ba2+0.75La3+0.25Mn3+0.25Mn4+0Fe3+0Fe4+0.25Co3+0Co4+0Ni3+0Ni4+0.5
0.351672	1.04094	0.366071	K+0.25Ce3+0.75Mn3+0Mn4+0Fe3+0Fe4+0Co3+0.5Co4+0Ni3+0Ni4+0.5
0.35173	1.0753	0.378214	Ba2+0.75Pr3+0.25Mn3+0.25Mn4+0Fe3+0Fe4+0Co3+0Co4+0.5Ni3+0Ni4+0.25
0.351739	1.07781	0.379107	Ca2+0.25Ba2+0.75Mn3+0Mn4+0Fe3+0Fe4+0.25Co3+0Co4+0.5Ni3+0Ni4+0.25
0.351756	1.0742	0.377857	Rb+0.5Ce3+0.5Mn3+0Mn4+0Fe3+0Fe4+0Co3+0Co4+1.0Ni3+0Ni4+0
0.351814	1.05829	0.372321	Cs+0.25Ce3+0.75Mn3+0.25Mn4+0Fe3+0Fe4+0Co3+0.25Co4+0Ni3+0Ni4+0.5
0.351941	1.07516	0.378393	Ba2+0.75Pr3+0.25Mn3+0.25Mn4+0.25Fe3+0Fe4+0Co3+0Co4+0.25Ni3+0Ni4+0.25
0.351951	1.07767	0.379286	Ca2+0.25Ba2+0.75Mn3+0Mn4+0.25Fe3+0Fe4+0.25Co3+0Co4+0.25Ni3+0Ni4+0.25
0.351968	1.07406	0.378036	Rb+0.5Ce3+0.5Mn3+0Mn4+0.25Fe3+0Fe4+0Co3+0Co4+0.75Ni3+0Ni4+0
0.352038	1.07689	0.379107	Rb+0.5La3+0.5Mn3+0Mn4+0Fe3+0Fe4+0.25Co3+0Co4+0.5Ni3+0Ni4+0.25
0.352153	1.07502	0.378571	Ba2+0.75Pr3+0.25Mn3+0.25Mn4+0.5Fe3+0Fe4+0Co3+0Co4+0Ni3+0Ni4+0.25
0.352162	1.07753	0.379464	Ca2+0.25Ba2+0.75Mn3+0Mn4+0.5Fe3+0Fe4+0.25Co3+0Co4+0Ni3+0Ni4+0.25
0.35218	1.07392	0.378214	Rb+0.5Ce3+0.5Mn3+0Mn4+0.5Fe3+0Fe4+0Co3+0Co4+0.5Ni3+0Ni4+0
0.352248	1.04786	0.369107	K+0Sr2+1.0Mn3+0Mn4+0Fe3+0Fe4+0Co3+0Co4+0.75Ni3+0Ni4+0.25
0.35225	1.07675	0.379286	Rb+0.5La3+0.5Mn3+0Mn4+0.25Fe3+0Fe4+0.25Co3+0Co4+0.25Ni3+0Ni4+0.25
0.352357	1.07237	0.377857	Sr2+0.5Ba2+0.5Mn3+0Mn4+0Fe3+0Fe4+0Co3+0Co4+1.0Ni3+0Ni4+0
0.352392	1.07378	0.378393	Rb+0.5Ce3+0.5Mn3+0Mn4+0.75Fe3+0Fe4+0Co3+0Co4+0.25Ni3+0Ni4+0
0.352436	1.04629	0.36875	Rb+0.25Ce3+0.75Mn3+0Mn4+0Fe3+0Fe4+0Co3+0.25Co4+0Ni3+0.25Ni4+0.5
0.352455	1.03863	0.366071	Rb+0.25Pr3+0.75Mn3+0Mn4+0Fe3+0Fe4+0Co3+0.5Co4+0Ni3+0Ni4+0.5
0.352461	1.07661	0.379464	Rb+0.5La3+0.5Mn3+0Mn4+0.5Fe3+0Fe4+0.25Co3+0Co4+0Ni3+0Ni4+0.25
0.352465	1.04772	0.369286	K+0Sr2+1.0Mn3+0Mn4+0.25Fe3+0Fe4+0Co3+0Co4+0.5Ni3+0Ni4+0.25
0.35251	1.02581	0.361607	Ca2+0.75Sr2+0.25Mn3+0Mn4+0Fe3+0Fe4+0.25Co3+0Co4+0Ni3+0Ni4+0.75
0.352551	1.03784	0.365893	Sr2+0.75Pr3+0.25Mn3+0Mn4+0Fe3+0Fe4+0Co3+0Co4+0.25Ni3+0.25Ni4+0.5
0.35257	1.07223	0.378036	Sr2+0.5Ba2+0.5Mn3+0Mn4+0.25Fe3+0Fe4+0Co3+0Co4+0.75Ni3+0Ni4+0
0.352604	1.07365	0.378571	Rb+0.5Ce3+0.5Mn3+0Mn4+1.0Fe3+0Fe4+0Co3+0Co4+0Ni3+0Ni4+0
0.352681	1.04759	0.369464	K+0Sr2+1.0Mn3+0Mn4+0.5Fe3+0Fe4+0Co3+0Co4+0.25Ni3+0Ni4+0.25
0.352769	1.03771	0.366071	Sr2+0.75Pr3+0.25Mn3+0Mn4+0.25Fe3+0Fe4+0Co3+0Co4+0Ni3+0.25Ni4+0.5
0.352782	1.07209	0.378214	Sr2+0.5Ba2+0.5Mn3+0Mn4+0.5Fe3+0Fe4+0Co3+0Co4+0.5Ni3+0Ni4+0
0.352848	1.09922	0.387857	Cs+0.5La3+0.5Mn3+0Mn4+0Fe3+0Fe4+0.25Co3+0Co4+0.75Ni3+0Ni4+0
0.35289	1.05253	0.371429	Ba2+0.5Pr3+0.5Mn3+0Mn4+0Fe3+0Fe4+0Co3+0Co4+0Ni3+0.5Ni4+0.5
0.352898	1.04745	0.369643	K+0Sr2+1.0Mn3+0Mn4+0.75Fe3+0Fe4+0Co3+0Co4+0Ni3+0Ni4+0.25
0.35298	1.06188	0.374821	Cs+0.25La3+0.75Mn3+0Mn4+0Fe3+0Fe4+0Co3+0.5Co4+0.25Ni3+0Ni4+0.25
0.352994	1.07195	0.378393	Sr2+0.5Ba2+0.5Mn3+0Mn4+0.75Fe3+0Fe4+0Co3+0Co4+0.25Ni3+0Ni4+0
0.353042	1.07838	0.380714	Ba2+0.75La3+0.25Mn3+0Mn4+0Fe3+0Fe4+0Co3+0.25Co4+0.75Ni3+0Ni4+0
0.353055	1.09908	0.388036	Cs+0.5La3+0.5Mn3+0Mn4+0.25Fe3+0Fe4+0.25Co3+0Co4+0.5Ni3+0Ni4+0
0.353059	1.04444	0.36875	K+0.25La3+0.75Mn3+0Mn4+0Fe3+0Fe4+0Co3+0.25Co4+0Ni3+0.25Ni4+0.5
0.353194	1.06174	0.375	Cs+0.25La3+0.75Mn3+0Mn4+0.25Fe3+0Fe4+0Co3+0.5Co4+0Ni3+0Ni4+0.25
0.353206	1.07181	0.378571	Sr2+0.5Ba2+0.5Mn3+0Mn4+1.0Fe3+0Fe4+0Co3+0Co4+0Ni3+0Ni4+0
0.353212	1.07432	0.379464	Ba2+0.75Pr3+0.25Mn3+0.25Mn4+0Fe3+0Fe4+0.25Co3+0Co4+0Ni3+0Ni4+0.5
0.353219	1.07683	0.380357	Ca2+0.25Ba2+0.75Mn3+0Mn4+0Fe3+0Fe4+0.5Co3+0Co4+0Ni3+0Ni4+0.5
0.35324	1.07323	0.379107	Rb+0.5Ce3+0.5Mn3+0Mn4+0Fe3+0Fe4+0.25Co3+0Co4+0.5Ni3+0Ni4+0.25
0.353253	1.07824	0.380893	Ba2+0.75La3+0.25Mn3+0Mn4+0.25Fe3+0Fe4+0Co3+0.25Co4+0.5Ni3+0Ni4+0
0.353263	1.09894	0.388214	Cs+0.5La3+0.5Mn3+0Mn4+0.5Fe3+0Fe4+0.25Co3+0Co4+0.25Ni3+0Ni4+0
0.353452	1.07309	0.379286	Rb+0.5Ce3+0.5Mn3+0Mn4+0.25Fe3+0Fe4+0.25Co3+0Co4+0.25Ni3+0Ni4+0.25
0.353465	1.0781	0.381071	Ba2+0.75La3+0.25Mn3+0Mn4+0.5Fe3+0Fe4+0Co3+0.25Co4+0.25Ni3+0Ni4+0
0.353471	1.0988	0.388393	Cs+0.5La3+0.5Mn3+0Mn4+0.75Fe3+0Fe4+0.25Co3+0Co4+0Ni3+0Ni4+0
0.353519	1.07592	0.380357	Rb+0.5La3+0.5Mn3+0Mn4+0Fe3+0Fe4+0.5Co3+0Co4+0Ni3+0Ni4+0.5
0.353556	1.0354	0.366071	Sr2+0.5La3+0.5Mn3+0Mn4+0Fe3+0Fe4+0Co3+0.5Co4+0Ni3+0Ni4+0.5
0.353592	1.06004	0.374821	Ba2+0.5La3+0.5Mn3+0Mn4+0Fe3+0Fe4+0Co3+0.5Co4+0.25Ni3+0Ni4+0.25
0.353642	1.07655	0.380714	Ba2+0.75Ce3+0.25Mn3+0Mn4+0Fe3+0Fe4+0Co3+0.25Co4+0.75Ni3+0Ni4+0
0.353664	1.07295	0.379464	Rb+0.5Ce3+0.5Mn3+0Mn4+0.5Fe3+0Fe4+0.25Co3+0Co4+0Ni3+0Ni4+0.25
0.353676	1.07796	0.38125	Ba2+0.75La3+0.25Mn3+0Mn4+0.75Fe3+0Fe4+0Co3+0.25Co4+0Ni3+0Ni4+0
0.353729	1.06139	0.375446	Cs+0.25La3+0.75Mn3+0Mn4+0Fe3+0.25Fe4+0Co3+0.25Co4+0Ni3+0Ni4+0.5
0.353764	1.0469	0.370357	K+0Sr2+1.0Mn3+0Mn4+0Fe3+0Fe4+0.25Co3+0Co4+0.25Ni3+0Ni4+0.5
0.353782	1.07789	0.381339	Ba2+0.75La3+0.25Mn3+0Mn4+0Fe3+0.25Fe4+0Co3+0Co4+0.5Ni3+0Ni4+0.25
0.353806	1.0599	0.375	Ba2+0.5La3+0.5Mn3+0Mn4+0.25Fe3+0Fe4+0Co3+0.5Co4+0Ni3+0Ni4+0.25
0.353819	1.04977	0.371429	Rb+0.25La3+0.75Mn3+0Mn4+0Fe3+0Fe4+0Co3+0Co4+0Ni3+0.5Ni4+0.5
0.353844	1.0714	0.379107	Sr2+0.5Ba2+0.5Mn3+0Mn4+0Fe3+0Fe4+0.25Co3+0Co4+0.5Ni3+0Ni4+0.25
0.353854	1.07641	0.380893	Ba2+0.75Ce3+0.25Mn3+0Mn4+0.25Fe3+0Fe4+0Co3+0.25Co4+0.5Ni3+0Ni4+0
0.35387	1.06779	0.377857	Rb+0.5Pr3+0.5Mn3+0Mn4+0Fe3+0Fe4+0Co3+0Co4+1.0Ni3+0Ni4+0
0.353969	1.05185	0.372321	Ba2+0.5Pr3+0.5Mn3+0.25Mn4+0Fe3+0Fe4+0Co3+0.25Co4+0Ni3+0Ni4+0.5
0.353969	1.01906	0.360714	Ca2+0.75La3+0.25Mn3+0.25Mn4+0Fe3+0Fe4+0Co3+0Co4+0Ni3+0Ni4+0.75
0.353974	1.04931	0.371429	Cs+0.25Pr3+0.75Mn3+0Mn4+0Fe3+0Fe4+0Co3+0Co4+0Ni3+0.5Ni4+0.5
0.353981	1.04677	0.370536	K+0Sr2+1.0Mn3+0Mn4+0.25Fe3+0Fe4+0.25Co3+0Co4+0Ni3+0Ni4+0.5
0.353993	1.07775	0.381518	Ba2+0.75La3+0.25Mn3+0Mn4+0.25Fe3+0.25Fe4+0Co3+0Co4+0.25Ni3+0Ni4+0.25
0.35402	1.09558	0.387857	K+0Ba2+1.0Mn3+0Mn4+0Fe3+0Fe4+0.25Co3+0Co4+0.75Ni3+0Ni4+0
0.354056	1.07126	0.379286	Sr2+0.5Ba2+0.5Mn3+0Mn4+0.25Fe3+0Fe4+0.25Co3+0Co4+0.25Ni3+0Ni4+0.25
0.354065	1.07627	0.381071	Ba2+0.75Ce3+0.25Mn3+0Mn4+0.5Fe3+0Fe4+0Co3+0.25Co4+0.25Ni3+0Ni4+0
0.354083	1.06765	0.378036	Rb+0.5Pr3+0.5Mn3+0Mn4+0.25Fe3+0Fe4+0Co3+0Co4+0.75Ni3+0Ni4+0
0.354171	1.01747	0.360357	K+0Ca2+1.0Mn3+0Mn4+0Fe3+0Fe4+0Co3+0Co4+0.5Ni3+0Ni4+0.5
0.354205	1.07762	0.381696	Ba2+0.75La3+0.25Mn3+0Mn4+0.5Fe3+0.25Fe4+0Co3+0Co4+0Ni3+0Ni4+0.25
0.354228	1.09544	0.388036	K+0Ba2+1.0Mn3+0Mn4+0.25Fe3+0Fe4+0.25Co3+0Co4+0.5Ni3+0Ni4+0
0.354269	1.07112	0.379464	Sr2+0.5Ba2+0.5Mn3+0Mn4+0.5Fe3+0Fe4+0.25Co3+0Co4+0Ni3+0Ni4+0.25
0.354277	1.07613	0.38125	Ba2+0.75Ce3+0.25Mn3+0Mn4+0.75Fe3+0Fe4+0Co3+0.25Co4+0Ni3+0Ni4+0
0.354296	1.06751	0.378214	Rb+0.5Pr3+0.5Mn3+0Mn4+0.5Fe3+0Fe4+0Co3+0Co4+0.5Ni3+0Ni4+0
0.354304	1.09823	0.389107	Cs+0.5La3+0.5Mn3+0Mn4+0Fe3+0Fe4+0.5Co3+0Co4+0.25Ni3+0Ni4+0.25
0.354343	1.05956	0.375446	Ba2+0.5La3+0.5Mn3+0Mn4+0Fe3+0.25Fe4+0Co3+0.25Co4+0Ni3+0Ni4+0.5
0.354383	1.07607	0.381339	Ba2+0.75Ce3+0.25Mn3+0Mn4+0Fe3+0.25Fe4+0Co3+0Co4+0.5Ni3+0Ni4+0.25
0.354393	1.01733	0.360536	K+0Ca2+1.0Mn3+0Mn4+0.25Fe3+0Fe4+0Co3+0Co4+0.25Ni3+0Ni4+0.5
0.354437	1.0953	0.388214	K+0Ba2+1.0Mn3+0Mn4+0.5Fe3+0Fe4+0.25Co3+0Co4+0.25Ni3+0Ni4+0
0.354509	1.06737	0.378393	Rb+0.5Pr3+0.5Mn3+0Mn4+0.75Fe3+0Fe4+0Co3+0Co4+0.25Ni3+0Ni4+0
0.354512	1.09809	0.389286	Cs+0.5La3+0.5Mn3+0Mn4+0.25Fe3+0Fe4+0.5Co3+0Co4+0Ni3+0Ni4+0.25
0.354522	1.07741	0.381964	Ba2+0.75La3+0.25Mn3+0Mn4+0Fe3+0Fe4+0.25Co3+0.25Co4+0.25Ni3+0Ni4+0.25
0.354595	1.07593	0.381518	Ba2+0.75Ce3+0.25Mn3+0Mn4+0.25Fe3+0.25Fe4+0Co3+0Co4+0.25Ni3+0Ni4+0.25
0.354615	1.0172	0.360714	K+0Ca2+1.0Mn3+0Mn4+0.5Fe3+0Fe4+0Co3+0Co4+0Ni3+0Ni4+0.5
0.354646	1.09516	0.388393	K+0Ba2+1.0Mn3+0Mn4+0.75Fe3+0Fe4+0.25Co3+0Co4+0Ni3+0Ni4+0
0.354697	1.07335	0.380714	Ba2+0.75Pr3+0.25Mn3+0Mn4+0Fe3+0Fe4+0Co3+0.25Co4+0.75Ni3+0Ni4+0
0.354722	1.06723	0.378571	Rb+0.5Pr3+0.5Mn3+0Mn4+1.0Fe3+0Fe4+0Co3+0Co4+0Ni3+0Ni4+0
0.354726	1.07226	0.380357	Rb+0.5Ce3+0.5Mn3+0Mn4+0Fe3+0Fe4+0.5Co3+0Co4+0Ni3+0Ni4+0.5
0.354734	1.07727	0.382143	Ba2+0.75La3+0.25Mn3+0Mn4+0.25Fe3+0Fe4+0.25Co3+0.25Co4+0Ni3+0Ni4+0.25
0.354807	1.07579	0.381696	Ba2+0.75Ce3+0.25Mn3+0Mn4+0.5Fe3+0.25Fe4+0Co3+0Co4+0Ni3+0Ni4+0.25
0.354822	1.05637	0.374821	Cs+0.25Ce3+0.75Mn3+0Mn4+0Fe3+0Fe4+0Co3+0.5Co4+0.25Ni3+0Ni4+0.25
0.354824	1.0317	0.366071	Sr2+0.5Ce3+0.5Mn3+0Mn4+0Fe3+0Fe4+0Co3+0.5Co4+0Ni3+0Ni4+0.5
0.3549	1.04909	0.372321	Rb+0.25La3+0.75Mn3+0.25Mn4+0Fe3+0Fe4+0Co3+0.25Co4+0Ni3+0Ni4+0.5
0.354909	1.07321	0.380893	Ba2+0.75Pr3+0.25Mn3+0Mn4+0.25Fe3+0Fe4+0Co3+0.25Co4+0.5Ni3+0Ni4+0
0.35494	1.03891	0.36875	K+0.25Ce3+0.75Mn3+0Mn4+0Fe3+0Fe4+0Co3+0.25Co4+0Ni3+0.25Ni4+0.5
0.354983	1.03124	0.366071	K+0.25Pr3+0.75Mn3+0Mn4+0Fe3+0Fe4+0Co3+0.5Co4+0Ni3+0Ni4+0.5
0.355037	1.05623	0.375	Cs+0.25Ce3+0.75Mn3+0Mn4+0.25Fe3+0Fe4+0Co3+0.5Co4+0Ni3+0Ni4+0.25
0.355056	1.04863	0.372321	Cs+0.25Pr3+0.75Mn3+0.25Mn4+0Fe3+0Fe4+0Co3+0.25Co4+0Ni3+0Ni4+0.5
0.355121	1.07307	0.381071	Ba2+0.75Pr3+0.25Mn3+0Mn4+0.5Fe3+0Fe4+0Co3+0.25Co4+0.25Ni3+0Ni4+0
0.355124	1.07558	0.381964	Ba2+0.75Ce3+0.25Mn3+0Mn4+0Fe3+0Fe4+0.25Co3+0.25Co4+0.25Ni3+0Ni4+0.25
0.355182	1.04021	0.369464	Sr2+0.75La3+0.25Mn3+0.25Mn4+0Fe3+0Fe4+0Co3+0Co4+0.25Ni3+0Ni4+0.5
0.355263	1.07692	0.382589	Ba2+0.75La3+0.25Mn3+0Mn4+0Fe3+0.25Fe4+0.25Co3+0Co4+0Ni3+0Ni4+0.5
0.355332	1.07043	0.380357	Sr2+0.5Ba2+0.5Mn3+0Mn4+0Fe3+0Fe4+0.5Co3+0Co4+0Ni3+0Ni4+0.5
0.355334	1.07293	0.38125	Ba2+0.75Pr3+0.25Mn3+0Mn4+0.75Fe3+0Fe4+0Co3+0.25Co4+0Ni3+0Ni4+0
0.355336	1.07544	0.382143	Ba2+0.75Ce3+0.25Mn3+0Mn4+0.25Fe3+0Fe4+0.25Co3+0.25Co4+0Ni3+0Ni4+0.25
0.355362	1.06682	0.379107	Rb+0.5Pr3+0.5Mn3+0Mn4+0Fe3+0Fe4+0.25Co3+0Co4+0.5Ni3+0Ni4+0.25
0.355377	1.03864	0.369107	Ca2+0.25Sr2+0.75Mn3+0Mn4+0Fe3+0Fe4+0Co3+0Co4+0.75Ni3+0Ni4+0.25
0.355395	1.0632	0.377857	K+0.5La3+0.5Mn3+0Mn4+0Fe3+0Fe4+0Co3+0Co4+1.0Ni3+0Ni4+0
0.3554	1.04007	0.369643	Sr2+0.75La3+0.25Mn3+0.25Mn4+0.25Fe3+0Fe4+0Co3+0Co4+0Ni3+0Ni4+0.5
0.35544	1.07287	0.381339	Ba2+0.75Pr3+0.25Mn3+0Mn4+0Fe3+0.25Fe4+0Co3+0Co4+0.5Ni3+0Ni4+0.25
0.355481	1.09459	0.389107	K+0Ba2+1.0Mn3+0Mn4+0Fe3+0Fe4+0.5Co3+0Co4+0.25Ni3+0Ni4+0.25
0.355575	1.05589	0.375446	Cs+0.25Ce3+0.75Mn3+0Mn4+0Fe3+0.25Fe4+0Co3+0.25Co4+0Ni3+0Ni4+0.5
0.355576	1.06668	0.379286	Rb+0.5Pr3+0.5Mn3+0Mn4+0.25Fe3+0Fe4+0.25Co3+0Co4+0.25Ni3+0Ni4+0.25
0.355595	1.0385	0.369286	Ca2+0.25Sr2+0.75Mn3+0Mn4+0.25Fe3+0Fe4+0Co3+0Co4+0.5Ni3+0Ni4+0.25
0.355609	1.06307	0.378036	K+0.5La3+0.5Mn3+0Mn4+0.25Fe3+0Fe4+0Co3+0Co4+0.75Ni3+0Ni4+0
0.355652	1.07273	0.381518	Ba2+0.75Pr3+0.25Mn3+0Mn4+0.25Fe3+0.25Fe4+0Co3+0Co4+0.25Ni3+0Ni4+0.25
0.355689	1.09445	0.389286	K+0Ba2+1.0Mn3+0Mn4+0.25Fe3+0Fe4+0.5Co3+0Co4+0Ni3+0Ni4+0.25
0.355691	1.04425	0.371429	Rb+0.25Ce3+0.75Mn3+0Mn4+0Fe3+0Fe4+0Co3+0Co4+0Ni3+0.5Ni4+0.5
0.355726	1.01653	0.361607	K+0Ca2+1.0Mn3+0Mn4+0Fe3+0Fe4+0.25Co3+0Co4+0Ni3+0Ni4+0.75
0.35573	1.0366	0.36875	Rb+0.25Pr3+0.75Mn3+0Mn4+0Fe3+0Fe4+0Co3+0.25Co4+0Ni3+0.25Ni4+0.5
0.355751	1.01395	0.360714	Ca2+0.75Pr3+0.25Mn3+0.25Mn4+0Fe3+0Fe4+0Co3+0Co4+0Ni3+0Ni4+0.75
0.355789	1.06654	0.379464	Rb+0.5Pr3+0.5Mn3+0Mn4+0.5Fe3+0Fe4+0.25Co3+0Co4+0Ni3+0Ni4+0.25
0.355813	1.03837	0.369464	Ca2+0.25Sr2+0.75Mn3+0Mn4+0.5Fe3+0Fe4+0Co3+0Co4+0.25Ni3+0Ni4+0.25
0.355823	1.06293	0.378214	K+0.5La3+0.5Mn3+0Mn4+0.5Fe3+0Fe4+0Co3+0Co4+0.5Ni3+0Ni4+0
0.355865	1.07259	0.381696	Ba2+0.75Pr3+0.25Mn3+0Mn4+0.5Fe3+0.25Fe4+0Co3+0Co4+0Ni3+0Ni4+0.25
0.355866	1.07509	0.382589	Ba2+0.75Ce3+0.25Mn3+0Mn4+0Fe3+0.25Fe4+0.25Co3+0Co4+0Ni3+0Ni4+0.5
0.356032	1.03823	0.369643	Ca2+0.25Sr2+0.75Mn3+0Mn4+0.75Fe3+0Fe4+0Co3+0Co4+0Ni3+0Ni4+0.25
0.356037	1.06279	0.378393	K+0.5La3+0.5Mn3+0Mn4+0.75Fe3+0Fe4+0Co3+0Co4+0.25Ni3+0Ni4+0
0.35609	1.08921	0.387857	Cs+0.5Pr3+0.5Mn3+0Mn4+0Fe3+0Fe4+0.25Co3+0Co4+0.75Ni3+0Ni4+0
0.356184	1.07238	0.381964	Ba2+0.75Pr3+0.25Mn3+0Mn4+0Fe3+0Fe4+0.25Co3+0.25Co4+0.25Ni3+0Ni4+0.25
0.356195	1.05981	0.3775	Cs+0.25La3+0.75Mn3+0Mn4+0Fe3+0Fe4+0Co3+0.25Co4+0.25Ni3+0.25Ni4+0.25
0.356216	1.07629	0.383393	Ba2+0.75La3+0.25Mn3+0Mn4+0Fe3+0Fe4+0Co3+0Co4+0.75Ni3+0.25Ni4+0
0.356251	1.06265	0.378571	K+0.5La3+0.5Mn3+0Mn4+1.0Fe3+0Fe4+0Co3+0Co4+0Ni3+0Ni4+0
0.3563	1.08907	0.388036	Cs+0.5Pr3+0.5Mn3+0Mn4+0.25Fe3+0Fe4+0.25Co3+0Co4+0.5Ni3+0Ni4+0
0.356319	1.0424	0.371429	K+0.25La3+0.75Mn3+0Mn4+0Fe3+0Fe4+0Co3+0Co4+0Ni3+0.5Ni4+0.5
0.356326	1.03587	0.369107	Ca2+0.75Ba2+0.25Mn3+0Mn4+0Fe3+0Fe4+0Co3+0Co4+0.75Ni3+0Ni4+0.25
0.356396	1.07224	0.382143	Ba2+0.75Pr3+0.25Mn3+0Mn4+0.25Fe3+0Fe4+0.25Co3+0.25Co4+0Ni3+0Ni4+0.25
0.35641	1.05967	0.377679	Cs+0.25La3+0.75Mn3+0Mn4+0.25Fe3+0Fe4+0Co3+0.25Co4+0Ni3+0.25Ni4+0.25
0.356428	1.07615	0.383571	Ba2+0.75La3+0.25Mn3+0Mn4+0.25Fe3+0Fe4+0Co3+0Co4+0.5Ni3+0.25Ni4+0
0.35651	1.08893	0.388214	Cs+0.5Pr3+0.5Mn3+0Mn4+0.5Fe3+0Fe4+0.25Co3+0Co4+0.25Ni3+0Ni4+0
0.356545	1.03573	0.369286	Ca2+0.75Ba2+0.25Mn3+0Mn4+0.25Fe3+0Fe4+0Co3+0Co4+0.5Ni3+0Ni4+0.25
0.356625	1.05954	0.377857	K+0.5Ce3+0.5Mn3+0Mn4+0Fe3+0Fe4+0Co3+0Co4+1.0Ni3+0Ni4+0
0.35664	1.07602	0.38375	Ba2+0.75La3+0.25Mn3+0Mn4+0.5Fe3+0Fe4+0Co3+0Co4+0.25Ni3+0.25Ni4+0
0.35672	1.08879	0.388393	Cs+0.5Pr3+0.5Mn3+0Mn4+0.75Fe3+0Fe4+0.25Co3+0Co4+0Ni3+0Ni4+0
0.356764	1.0356	0.369464	Ca2+0.75Ba2+0.25Mn3+0Mn4+0.5Fe3+0Fe4+0Co3+0Co4+0.25Ni3+0Ni4+0.25
0.356778	1.04357	0.372321	Rb+0.25Ce3+0.75Mn3+0.25Mn4+0Fe3+0Fe4+0Co3+0.25Co4+0Ni3+0Ni4+0.5
0.356813	1.05798	0.3775	Ba2+0.5La3+0.5Mn3+0Mn4+0Fe3+0Fe4+0Co3+0.25Co4+0.25Ni3+0.25Ni4+0.25
0.356821	1.07447	0.383393	Ba2+0.75Ce3+0.25Mn3+0Mn4+0Fe3+0Fe4+0Co3+0Co4+0.75Ni3+0.25Ni4+0
0.356839	1.0594	0.378036	K+0.5Ce3+0.5Mn3+0Mn4+0.25Fe3+0Fe4+0Co3+0Co4+0.75Ni3+0Ni4+0
0.356842	1.03337	0.36875	Sr2+0.5La3+0.5Mn3+0Mn4+0Fe3+0Fe4+0Co3+0.25Co4+0Ni3+0.25Ni4+0.5
0.356852	1.07588	0.383929	Ba2+0.75La3+0.25Mn3+0Mn4+0.75Fe3+0Fe4+0Co3+0Co4+0Ni3+0.25Ni4+0
0.356857	1.06585	0.380357	Rb+0.5Pr3+0.5Mn3+0Mn4+0Fe3+0Fe4+0.5Co3+0Co4+0Ni3+0Ni4+0.5
0.356894	1.06224	0.379107	K+0.5La3+0.5Mn3+0Mn4+0Fe3+0Fe4+0.25Co3+0Co4+0.5Ni3+0Ni4+0.25
0.356906	1.03769	0.370357	Ca2+0.25Sr2+0.75Mn3+0Mn4+0Fe3+0Fe4+0.25Co3+0Co4+0.25Ni3+0Ni4+0.5
0.356923	1.03514	0.369464	Sr2+0.75Pr3+0.25Mn3+0.25Mn4+0Fe3+0Fe4+0Co3+0Co4+0.25Ni3+0Ni4+0.5
0.356928	1.0719	0.382589	Ba2+0.75Pr3+0.25Mn3+0Mn4+0Fe3+0.25Fe4+0.25Co3+0Co4+0Ni3+0Ni4+0.5
0.356947	1.05933	0.378125	Cs+0.25La3+0.75Mn3+0Mn4+0Fe3+0.25Fe4+0Co3+0Co4+0Ni3+0.25Ni4+0.5
0.356983	1.03546	0.369643	Ca2+0.75Ba2+0.25Mn3+0Mn4+0.75Fe3+0Fe4+0Co3+0Co4+0Ni3+0Ni4+0.25
0.356995	1.04994	0.374821	Ba2+0.5Pr3+0.5Mn3+0Mn4+0Fe3+0Fe4+0Co3+0.5Co4+0.25Ni3+0Ni4+0.25
0.357028	1.05784	0.377679	Ba2+0.5La3+0.5Mn3+0Mn4+0.25Fe3+0Fe4+0Co3+0.25Co4+0Ni3+0.25Ni4+0.25
0.357033	1.07433	0.383571	Ba2+0.75Ce3+0.25Mn3+0Mn4+0.25Fe3+0Fe4+0Co3+0Co4+0.5Ni3+0.25Ni4+0
0.357054	1.05926	0.378214	K+0.5Ce3+0.5Mn3+0Mn4+0.5Fe3+0Fe4+0Co3+0Co4+0.5Ni3+0Ni4+0
0.357063	1.02523	0.366071	Sr2+0.5Pr3+0.5Mn3+0Mn4+0Fe3+0Fe4+0Co3+0.5Co4+0Ni3+0Ni4+0.5
0.357077	1.01719	0.363214	Ca2+0.75La3+0.25Mn3+0Mn4+0Fe3+0Fe4+0Co3+0.25Co4+0.25Ni3+0Ni4+0.5
0.357108	1.0621	0.379286	K+0.5La3+0.5Mn3+0Mn4+0.25Fe3+0Fe4+0.25Co3+0Co4+0.25Ni3+0Ni4+0.25
0.357124	1.03755	0.370536	Ca2+0.25Sr2+0.75Mn3+0Mn4+0.25Fe3+0Fe4+0.25Co3+0Co4+0Ni3+0Ni4+0.5
0.357142	1.035	0.369643	Sr2+0.75Pr3+0.25Mn3+0.25Mn4+0.25Fe3+0Fe4+0Co3+0Co4+0Ni3+0Ni4+0.5
0.357211	1.0498	0.375	Ba2+0.5Pr3+0.5Mn3+0Mn4+0.25Fe3+0Fe4+0Co3+0.5Co4+0Ni3+0Ni4+0.25
0.357246	1.07419	0.38375	Ba2+0.75Ce3+0.25Mn3+0Mn4+0.5Fe3+0Fe4+0Co3+0Co4+0.25Ni3+0.25Ni4+0
0.357269	1.05913	0.378393	K+0.5Ce3+0.5Mn3+0Mn4+0.75Fe3+0Fe4+0Co3+0Co4+0.25Ni3+0Ni4+0
0.3573	1.01705	0.363393	Ca2+0.75La3+0.25Mn3+0Mn4+0.25Fe3+0Fe4+0Co3+0.25Co4+0Ni3+0Ni4+0.5
0.357323	1.06196	0.379464	K+0.5La3+0.5Mn3+0Mn4+0.5Fe3+0Fe4+0.25Co3+0Co4+0Ni3+0Ni4+0.25
0.357409	1.04173	0.372321	K+0.25La3+0.75Mn3+0.25Mn4+0Fe3+0Fe4+0Co3+0.25Co4+0Ni3+0Ni4+0.5
0.357458	1.07405	0.383929	Ba2+0.75Ce3+0.25Mn3+0Mn4+0.75Fe3+0Fe4+0Co3+0Co4+0Ni3+0.25Ni4+0
0.357484	1.05899	0.378571	K+0.5Ce3+0.5Mn3+0Mn4+1.0Fe3+0Fe4+0Co3+0Co4+0Ni3+0Ni4+0
0.357553	1.05679	0.377857	Sr2+0.75Ba2+0.25Mn3+0Mn4+0Fe3+0Fe4+0Co3+0Co4+1.0Ni3+0Ni4+0
0.357559	1.08823	0.389107	Cs+0.5Pr3+0.5Mn3+0Mn4+0Fe3+0Fe4+0.5Co3+0Co4+0.25Ni3+0Ni4+0.25
0.357566	1.0575	0.378125	Ba2+0.5La3+0.5Mn3+0Mn4+0Fe3+0.25Fe4+0Co3+0Co4+0Ni3+0.25Ni4+0.5
0.3577	1.07532	0.384643	Ba2+0.75La3+0.25Mn3+0Mn4+0Fe3+0Fe4+0.25Co3+0Co4+0.25Ni3+0.25Ni4+0.25
0.357729	1.01533	0.363214	Ca2+0.75Ce3+0.25Mn3+0Mn4+0Fe3+0Fe4+0Co3+0.25Co4+0.25Ni3+0Ni4+0.5
0.357753	1.04946	0.375446	Ba2+0.5Pr3+0.5Mn3+0Mn4+0Fe3+0.25Fe4+0Co3+0.25Co4+0Ni3+0Ni4+0.5
0.357768	1.05665	0.378036	Sr2+0.75Ba2+0.25Mn3+0Mn4+0.25Fe3+0Fe4+0Co3+0Co4+0.75Ni3+0Ni4+0
0.35777	1.08809	0.389286	Cs+0.5Pr3+0.5Mn3+0Mn4+0.25Fe3+0Fe4+0.5Co3+0Co4+0Ni3+0Ni4+0.25
0.357856	1.01672	0.363839	Ca2+0.75La3+0.25Mn3+0Mn4+0Fe3+0.25Fe4+0Co3+0Co4+0Ni3+0Ni4+0.75
0.357859	1.03492	0.370357	Ca2+0.75Ba2+0.25Mn3+0Mn4+0Fe3+0Fe4+0.25Co3+0Co4+0.25Ni3+0Ni4+0.5
0.357885	1.07127	0.383393	Ba2+0.75Pr3+0.25Mn3+0Mn4+0Fe3+0Fe4+0Co3+0Co4+0.75Ni3+0.25Ni4+0
0.357912	1.07518	0.384821	Ba2+0.75La3+0.25Mn3+0Mn4+0.25Fe3+0Fe4+0.25Co3+0Co4+0Ni3+0.25Ni4+0.25
0.357934	1.04718	0.374821	Rb+0.25La3+0.75Mn3+0Mn4+0Fe3+0Fe4+0Co3+0.5Co4+0.25Ni3+0Ni4+0.25
0.357952	1.0152	0.363393	Ca2+0.75Ce3+0.25Mn3+0Mn4+0.25Fe3+0Fe4+0Co3+0.25Co4+0Ni3+0Ni4+0.5
0.357983	1.05651	0.378214	Sr2+0.75Ba2+0.25Mn3+0Mn4+0.5Fe3+0Fe4+0Co3+0Co4+0.5Ni3+0Ni4+0
0.358054	1.05431	0.3775	Cs+0.25Ce3+0.75Mn3+0Mn4+0Fe3+0Fe4+0Co3+0.25Co4+0.25Ni3+0.25Ni4+0.25
0.358078	1.03479	0.370536	Ca2+0.75Ba2+0.25Mn3+0Mn4+0.25Fe3+0Fe4+0.25Co3+0Co4+0Ni3+0Ni4+0.5
0.358091	1.04672	0.374821	Cs+0.25Pr3+0.75Mn3+0Mn4+0Fe3+0Fe4+0Co3+0.5Co4+0.25Ni3+0Ni4+0.25
0.358098	1.07113	0.383571	Ba2+0.75Pr3+0.25Mn3+0Mn4+0.25Fe3+0Fe4+0Co3+0Co4+0.5Ni3+0.25Ni4+0
0.358104	1.05716	0.378571	Ba2+0.5La3+0.5Mn3+0.5Mn4+0Fe3+0Fe4+0Co3+0Co4+0Ni3+0Ni4+0.5
0.358121	1.02968	0.36875	Sr2+0.5Ce3+0.5Mn3+0Mn4+0Fe3+0Fe4+0Co3+0.25Co4+0Ni3+0.25Ni4+0.5
0.358129	1.05858	0.379107	K+0.5Ce3+0.5Mn3+0Mn4+0Fe3+0Fe4+0.25Co3+0Co4+0.5Ni3+0Ni4+0.25
0.358151	1.04704	0.375	Rb+0.25La3+0.75Mn3+0Mn4+0.25Fe3+0Fe4+0Co3+0.5Co4+0Ni3+0Ni4+0.25
0.358199	1.05638	0.378393	Sr2+0.75Ba2+0.25Mn3+0Mn4+0.75Fe3+0Fe4+0Co3+0Co4+0.25Ni3+0Ni4+0
0.358218	1.03688	0.371429	K+0.25Ce3+0.75Mn3+0Mn4+0Fe3+0Fe4+0Co3+0Co4+0Ni3+0.5Ni4+0.5
0.358239	1.03831	0.371964	Sr2+0.75La3+0.25Mn3+0Mn4+0Fe3+0Fe4+0Co3+0.25Co4+0.5Ni3+0Ni4+0.25
0.35827	1.05417	0.377679	Cs+0.25Ce3+0.75Mn3+0Mn4+0.25Fe3+0Fe4+0Co3+0.25Co4+0Ni3+0.25Ni4+0.25
0.358281	1.02922	0.36875	K+0.25Pr3+0.75Mn3+0Mn4+0Fe3+0Fe4+0Co3+0.25Co4+0Ni3+0.25Ni4+0.5
0.358308	1.0735	0.384643	Ba2+0.75Ce3+0.25Mn3+0Mn4+0Fe3+0Fe4+0.25Co3+0Co4+0.25Ni3+0.25Ni4+0.25
0.358308	1.04658	0.375	Cs+0.25Pr3+0.75Mn3+0Mn4+0.25Fe3+0Fe4+0Co3+0.5Co4+0Ni3+0Ni4+0.25
0.358311	1.071	0.38375	Ba2+0.75Pr3+0.25Mn3+0Mn4+0.5Fe3+0Fe4+0Co3+0Co4+0.25Ni3+0.25Ni4+0
0.358344	1.05844	0.379286	K+0.5Ce3+0.5Mn3+0Mn4+0.25Fe3+0Fe4+0.25Co3+0Co4+0.25Ni3+0Ni4+0.25
0.358395	1.06128	0.380357	K+0.5La3+0.5Mn3+0Mn4+0Fe3+0Fe4+0.5Co3+0Co4+0Ni3+0Ni4+0.5
0.358414	1.05624	0.378571	Sr2+0.75Ba2+0.25Mn3+0Mn4+1.0Fe3+0Fe4+0Co3+0Co4+0Ni3+0Ni4+0
0.358457	1.03818	0.372143	Sr2+0.75La3+0.25Mn3+0Mn4+0.25Fe3+0Fe4+0Co3+0.25Co4+0.25Ni3+0Ni4+0.25
0.358485	1.05404	0.377857	Ca2+0.5Ba2+0.5Mn3+0Mn4+0Fe3+0Fe4+0Co3+0Co4+1.0Ni3+0Ni4+0
0.358509	1.01487	0.363839	Ca2+0.75Ce3+0.25Mn3+0Mn4+0Fe3+0.25Fe4+0Co3+0Co4+0Ni3+0Ni4+0.75
0.358521	1.07336	0.384821	Ba2+0.75Ce3+0.25Mn3+0Mn4+0.25Fe3+0Fe4+0.25Co3+0Co4+0Ni3+0.25Ni4+0.25
0.358524	1.07086	0.383929	Ba2+0.75Pr3+0.25Mn3+0Mn4+0.75Fe3+0Fe4+0Co3+0Co4+0Ni3+0.25Ni4+0
0.358559	1.0583	0.379464	K+0.5Ce3+0.5Mn3+0Mn4+0.5Fe3+0Fe4+0.25Co3+0Co4+0Ni3+0Ni4+0.25
0.358561	1.02941	0.369107	Ca2+0.5Sr2+0.5Mn3+0Mn4+0Fe3+0Fe4+0Co3+0Co4+0.75Ni3+0Ni4+0.25
0.358676	1.03804	0.372321	Sr2+0.75La3+0.25Mn3+0Mn4+0.5Fe3+0Fe4+0Co3+0.25Co4+0Ni3+0Ni4+0.25
0.358694	1.0467	0.375446	Rb+0.25La3+0.75Mn3+0Mn4+0Fe3+0.25Fe4+0Co3+0.25Co4+0Ni3+0Ni4+0.5
0.358701	1.0539	0.378036	Ca2+0.5Ba2+0.5Mn3+0Mn4+0.25Fe3+0Fe4+0Co3+0Co4+0.75Ni3+0Ni4+0
0.358781	1.02928	0.369286	Ca2+0.5Sr2+0.5Mn3+0Mn4+0.25Fe3+0Fe4+0Co3+0Co4+0.5Ni3+0Ni4+0.25
0.358797	1.05312	0.377857	K+0.5Pr3+0.5Mn3+0Mn4+0Fe3+0Fe4+0Co3+0Co4+1.0Ni3+0Ni4+0
0.358809	1.05383	0.378125	Cs+0.25Ce3+0.75Mn3+0Mn4+0Fe3+0.25Fe4+0Co3+0Co4+0Ni3+0.25Ni4+0.5
0.358851	1.04624	0.375446	Cs+0.25Pr3+0.75Mn3+0Mn4+0Fe3+0.25Fe4+0Co3+0.25Co4+0Ni3+0Ni4+0.5
0.358875	1.01209	0.363214	Ca2+0.75Pr3+0.25Mn3+0Mn4+0Fe3+0Fe4+0Co3+0.25Co4+0.25Ni3+0Ni4+0.5
0.358875	1.03647	0.371964	Sr2+0.75Ce3+0.25Mn3+0Mn4+0Fe3+0Fe4+0Co3+0.25Co4+0.5Ni3+0Ni4+0.25
0.358917	1.05376	0.378214	Ca2+0.5Ba2+0.5Mn3+0Mn4+0.5Fe3+0Fe4+0Co3+0Co4+0.5Ni3+0Ni4+0
0.359002	1.02914	0.369464	Ca2+0.5Sr2+0.5Mn3+0Mn4+0.5Fe3+0Fe4+0Co3+0Co4+0.25Ni3+0Ni4+0.25
0.359004	1.03784	0.372589	Sr2+0.75La3+0.25Mn3+0Mn4+0Fe3+0.25Fe4+0Co3+0Co4+0.25Ni3+0Ni4+0.5
0.359013	1.05298	0.378036	K+0.5Pr3+0.5Mn3+0Mn4+0.25Fe3+0Fe4+0Co3+0Co4+0.75Ni3+0Ni4+0
0.359015	1.03458	0.371429	Rb+0.25Pr3+0.75Mn3+0Mn4+0Fe3+0Fe4+0Co3+0Co4+0Ni3+0.5Ni4+0.5
0.359061	1.05583	0.379107	Sr2+0.75Ba2+0.25Mn3+0Mn4+0Fe3+0Fe4+0.25Co3+0Co4+0.5Ni3+0Ni4+0.25
0.35909	1.08011	0.387857	Sr2+0.25Ba2+0.75Mn3+0Mn4+0Fe3+0Fe4+0.25Co3+0Co4+0.75Ni3+0Ni4+0
0.359094	1.03634	0.372143	Sr2+0.75Ce3+0.25Mn3+0Mn4+0.25Fe3+0Fe4+0Co3+0.25Co4+0.25Ni3+0Ni4+0.25
0.359098	1.01196	0.363393	Ca2+0.75Pr3+0.25Mn3+0Mn4+0.25Fe3+0Fe4+0Co3+0.25Co4+0Ni3+0Ni4+0.5
0.359133	1.05363	0.378393	Ca2+0.5Ba2+0.5Mn3+0Mn4+0.75Fe3+0Fe4+0Co3+0Co4+0.25Ni3+0Ni4+0
0.359222	1.02901	0.369643	Ca2+0.5Sr2+0.5Mn3+0Mn4+0.75Fe3+0Fe4+0Co3+0Co4+0Ni3+0Ni4+0.25
0.359223	1.03771	0.372768	Sr2+0.75La3+0.25Mn3+0Mn4+0.25Fe3+0.25Fe4+0Co3+0Co4+0Ni3+0Ni4+0.5
0.35923	1.05285	0.378214	K+0.5Pr3+0.5Mn3+0Mn4+0.5Fe3+0Fe4+0Co3+0Co4+0.5Ni3+0Ni4+0
0.359277	1.05569	0.379286	Sr2+0.75Ba2+0.25Mn3+0Mn4+0.25Fe3+0Fe4+0.25Co3+0Co4+0.25Ni3+0Ni4+0.25
0.359302	1.07997	0.388036	Sr2+0.25Ba2+0.75Mn3+0Mn4+0.25Fe3+0Fe4+0.25Co3+0Co4+0.5Ni3+0Ni4+0
0.359313	1.0362	0.372321	K+0.25Ce3+0.75Mn3+0.25Mn4+0Fe3+0Fe4+0Co3+0.25Co4+0Ni3+0Ni4+0.5
0.359349	1.05349	0.378571	Cs+0.25Ce3+0.75Mn3+0.5Mn4+0Fe3+0Fe4+0Co3+0Co4+0Ni3+0Ni4+0.5
0.359377	1.07031	0.384643	Ba2+0.75Pr3+0.25Mn3+0Mn4+0Fe3+0Fe4+0.25Co3+0Co4+0.25Ni3+0.25Ni4+0.25
0.35942	1.05776	0.380179	Cs+0.25La3+0.75Mn3+0Mn4+0Fe3+0Fe4+0Co3+0Co4+0.25Ni3+0.5Ni4+0.25
0.359446	1.05271	0.378393	K+0.5Pr3+0.5Mn3+0Mn4+0.75Fe3+0Fe4+0Co3+0Co4+0.25Ni3+0Ni4+0
0.359492	1.05556	0.379464	Sr2+0.75Ba2+0.25Mn3+0Mn4+0.5Fe3+0Fe4+0.25Co3+0Co4+0Ni3+0Ni4+0.25
0.359513	1.07983	0.388214	Sr2+0.25Ba2+0.75Mn3+0Mn4+0.5Fe3+0Fe4+0.25Co3+0Co4+0.25Ni3+0Ni4+0
0.35959	1.07017	0.384821	Ba2+0.75Pr3+0.25Mn3+0Mn4+0.25Fe3+0Fe4+0.25Co3+0Co4+0Ni3+0.25Ni4+0.25
0.359636	1.05762	0.380357	K+0.5Ce3+0.5Mn3+0Mn4+0Fe3+0Fe4+0.5Co3+0Co4+0Ni3+0Ni4+0.5
0.359642	1.036	0.372589	Sr2+0.75Ce3+0.25Mn3+0Mn4+0Fe3+0.25Fe4+0Co3+0Co4+0.25Ni3+0Ni4+0.5
0.359657	1.01163	0.363839	Ca2+0.75Pr3+0.25Mn3+0Mn4+0Fe3+0.25Fe4+0Co3+0Co4+0Ni3+0Ni4+0.75
0.359662	1.05258	0.378571	K+0.5Pr3+0.5Mn3+0Mn4+1.0Fe3+0Fe4+0Co3+0Co4+0Ni3+0Ni4+0
0.359725	1.07969	0.388393	Sr2+0.25Ba2+0.75Mn3+0Mn4+0.75Fe3+0Fe4+0.25Co3+0Co4+0Ni3+0Ni4+0
0.35977	1.03737	0.373214	Sr2+0.75La3+0.25Mn3+0Mn4+0Fe3+0Fe4+0.25Co3+0.25Co4+0Ni3+0Ni4+0.5
0.359828	1.04167	0.374821	Rb+0.25Ce3+0.75Mn3+0Mn4+0Fe3+0Fe4+0Co3+0.5Co4+0.25Ni3+0Ni4+0.25
0.359861	1.03587	0.372768	Sr2+0.75Ce3+0.25Mn3+0Mn4+0.25Fe3+0.25Fe4+0Co3+0Co4+0Ni3+0Ni4+0.5
0.359985	1.01691	0.366071	Ca2+0.5La3+0.5Mn3+0Mn4+0Fe3+0Fe4+0Co3+0.5Co4+0Ni3+0Ni4+0.5
0.359994	1.03325	0.371964	Sr2+0.75Pr3+0.25Mn3+0Mn4+0Fe3+0Fe4+0Co3+0.25Co4+0.5Ni3+0Ni4+0.25
0.359998	1.05308	0.379107	Ca2+0.5Ba2+0.5Mn3+0Mn4+0Fe3+0Fe4+0.25Co3+0Co4+0.5Ni3+0Ni4+0.25
0.360043	1.05593	0.380179	Ba2+0.5La3+0.5Mn3+0Mn4+0Fe3+0Fe4+0Co3+0Co4+0.25Ni3+0.5Ni4+0.25
0.360046	1.04153	0.375	Rb+0.25Ce3+0.75Mn3+0Mn4+0.25Fe3+0Fe4+0Co3+0.5Co4+0Ni3+0Ni4+0.25
0.360104	1.02847	0.370357	Ca2+0.5Sr2+0.5Mn3+0Mn4+0Fe3+0Fe4+0.25Co3+0Co4+0.25Ni3+0Ni4+0.5
0.360113	1.0339	0.372321	Rb+0.25Pr3+0.75Mn3+0.25Mn4+0Fe3+0Fe4+0Co3+0.25Co4+0Ni3+0Ni4+0.5
0.360137	1.03135	0.371429	Sr2+0.5La3+0.5Mn3+0Mn4+0Fe3+0Fe4+0Co3+0Co4+0Ni3+0.5Ni4+0.5
0.360214	1.03312	0.372143	Sr2+0.75Pr3+0.25Mn3+0Mn4+0.25Fe3+0Fe4+0Co3+0.25Co4+0.25Ni3+0Ni4+0.25
0.360214	1.05295	0.379286	Ca2+0.5Ba2+0.5Mn3+0Mn4+0.25Fe3+0Fe4+0.25Co3+0Co4+0.25Ni3+0Ni4+0.25
0.360246	1.04789	0.3775	Ba2+0.5Pr3+0.5Mn3+0Mn4+0Fe3+0Fe4+0Co3+0.25Co4+0.25Ni3+0.25Ni4+0.25
0.360259	1.05579	0.380357	Ba2+0.5La3+0.5Mn3+0Mn4+0.25Fe3+0Fe4+0Co3+0Co4+0Ni3+0.5Ni4+0.25
0.360311	1.05217	0.379107	K+0.5Pr3+0.5Mn3+0Mn4+0Fe3+0Fe4+0.25Co3+0Co4+0.5Ni3+0Ni4+0.25
0.360324	1.02834	0.370536	Ca2+0.5Sr2+0.5Mn3+0Mn4+0.25Fe3+0Fe4+0.25Co3+0Co4+0Ni3+0Ni4+0.5
0.360381	1.02322	0.36875	Sr2+0.5Pr3+0.5Mn3+0Mn4+0Fe3+0Fe4+0Co3+0.25Co4+0Ni3+0.25Ni4+0.5
0.360409	1.03553	0.373214	Sr2+0.75Ce3+0.25Mn3+0Mn4+0Fe3+0Fe4+0.25Co3+0.25Co4+0Ni3+0Ni4+0.5
0.360417	1.01519	0.365893	Ca2+0.75La3+0.25Mn3+0Mn4+0Fe3+0Fe4+0Co3+0Co4+0.25Ni3+0.25Ni4+0.5
0.36043	1.05281	0.379464	Ca2+0.5Ba2+0.5Mn3+0Mn4+0.5Fe3+0Fe4+0.25Co3+0Co4+0Ni3+0Ni4+0.25
0.360433	1.03298	0.372321	Sr2+0.75Pr3+0.25Mn3+0Mn4+0.5Fe3+0Fe4+0Co3+0.25Co4+0Ni3+0Ni4+0.25
0.360462	1.07352	0.386964	Ba2+0.75La3+0.25Mn3+0.25Mn4+0Fe3+0Fe4+0Co3+0Co4+0.75Ni3+0Ni4+0
0.360464	1.04776	0.377679	Ba2+0.5Pr3+0.5Mn3+0Mn4+0.25Fe3+0Fe4+0Co3+0.25Co4+0Ni3+0.25Ni4+0.25
0.360464	1.03983	0.374821	K+0.25La3+0.75Mn3+0Mn4+0Fe3+0Fe4+0Co3+0.5Co4+0.25Ni3+0Ni4+0.25
0.360497	1.05707	0.381071	Cs+0.25La3+0.75Mn3+0.25Mn4+0Fe3+0Fe4+0Co3+0.25Co4+0.25Ni3+0Ni4+0.25
0.360527	1.05203	0.379286	K+0.5Pr3+0.5Mn3+0Mn4+0.25Fe3+0Fe4+0.25Co3+0Co4+0.25Ni3+0Ni4+0.25
0.360571	1.05487	0.380357	Sr2+0.75Ba2+0.25Mn3+0Mn4+0Fe3+0Fe4+0.5Co3+0Co4+0Ni3+0Ni4+0.5
0.360572	1.07914	0.389107	Sr2+0.25Ba2+0.75Mn3+0Mn4+0Fe3+0Fe4+0.5Co3+0Co4+0.25Ni3+0Ni4+0.25
0.360592	1.04119	0.375446	Rb+0.25Ce3+0.75Mn3+0Mn4+0Fe3+0.25Fe4+0Co3+0.25Co4+0Ni3+0Ni4+0.5
0.36064	1.01506	0.366071	Ca2+0.75La3+0.25Mn3+0Mn4+0.25Fe3+0Fe4+0Co3+0Co4+0Ni3+0.25Ni4+0.5
0.360675	1.07338	0.387143	Ba2+0.75La3+0.25Mn3+0.25Mn4+0.25Fe3+0Fe4+0Co3+0Co4+0.5Ni3+0Ni4+0
0.360682	1.0397	0.375	K+0.25La3+0.75Mn3+0Mn4+0.25Fe3+0Fe4+0Co3+0.5Co4+0Ni3+0Ni4+0.25
0.360713	1.05693	0.38125	Cs+0.25La3+0.75Mn3+0.25Mn4+0.25Fe3+0Fe4+0Co3+0.25Co4+0Ni3+0Ni4+0.25
0.360744	1.05189	0.379464	K+0.5Pr3+0.5Mn3+0Mn4+0.5Fe3+0Fe4+0.25Co3+0Co4+0Ni3+0Ni4+0.25
0.360763	1.03278	0.372589	Sr2+0.75Pr3+0.25Mn3+0Mn4+0Fe3+0.25Fe4+0Co3+0Co4+0.25Ni3+0Ni4+0.5
0.360784	1.079	0.389286	Sr2+0.25Ba2+0.75Mn3+0Mn4+0.25Fe3+0Fe4+0.5Co3+0Co4+0Ni3+0Ni4+0.25
0.360888	1.07325	0.387321	Ba2+0.75La3+0.25Mn3+0.25Mn4+0.5Fe3+0Fe4+0Co3+0Co4+0.25Ni3+0Ni4+0
0.360983	1.03265	0.372768	Sr2+0.75Pr3+0.25Mn3+0Mn4+0.25Fe3+0.25Fe4+0Co3+0Co4+0Ni3+0Ni4+0.5
0.361007	1.04742	0.378125	Ba2+0.5Pr3+0.5Mn3+0Mn4+0Fe3+0.25Fe4+0Co3+0Co4+0Ni3+0.25Ni4+0.5
0.361075	1.0717	0.386964	Ba2+0.75Ce3+0.25Mn3+0.25Mn4+0Fe3+0Fe4+0Co3+0Co4+0.75Ni3+0Ni4+0
0.361075	1.01334	0.365893	Ca2+0.75Ce3+0.25Mn3+0Mn4+0Fe3+0Fe4+0Co3+0Co4+0.25Ni3+0.25Ni4+0.5
0.361101	1.07311	0.3875	Ba2+0.75La3+0.25Mn3+0.25Mn4+0.75Fe3+0Fe4+0Co3+0Co4+0Ni3+0Ni4+0
0.361122	1.05524	0.381071	Ba2+0.5La3+0.5Mn3+0.25Mn4+0Fe3+0Fe4+0Co3+0.25Co4+0.25Ni3+0Ni4+0.25
0.361195	1.04514	0.3775	Rb+0.25La3+0.75Mn3+0Mn4+0Fe3+0Fe4+0Co3+0.25Co4+0.25Ni3+0.25Ni4+0.25
0.361229	1.03936	0.375446	K+0.25La3+0.75Mn3+0Mn4+0Fe3+0.25Fe4+0Co3+0.25Co4+0Ni3+0Ni4+0.5
0.361238	1.03068	0.372321	Sr2+0.5La3+0.5Mn3+0.25Mn4+0Fe3+0Fe4+0Co3+0.25Co4+0Ni3+0Ni4+0.5
0.361252	1.05659	0.381696	Cs+0.25La3+0.75Mn3+0.25Mn4+0Fe3+0.25Fe4+0Co3+0Co4+0Ni3+0Ni4+0.5
0.361288	1.07156	0.387143	Ba2+0.75Ce3+0.25Mn3+0.25Mn4+0.25Fe3+0Fe4+0Co3+0Co4+0.5Ni3+0Ni4+0
0.361295	1.05226	0.380179	Cs+0.25Ce3+0.75Mn3+0Mn4+0Fe3+0Fe4+0Co3+0Co4+0.25Ni3+0.5Ni4+0.25
0.361298	1.01321	0.366071	Ca2+0.5Ce3+0.5Mn3+0Mn4+0Fe3+0Fe4+0Co3+0.5Co4+0Ni3+0Ni4+0.5
0.361338	1.05511	0.38125	Ba2+0.5La3+0.5Mn3+0.25Mn4+0.25Fe3+0Fe4+0Co3+0.25Co4+0Ni3+0Ni4+0.25
0.361353	1.04468	0.3775	Cs+0.25Pr3+0.75Mn3+0Mn4+0Fe3+0Fe4+0Co3+0.25Co4+0.25Ni3+0.25Ni4+0.25
0.361412	1.04501	0.377679	Rb+0.25La3+0.75Mn3+0Mn4+0.25Fe3+0Fe4+0Co3+0.25Co4+0Ni3+0.25Ni4+0.25
0.361428	1.02767	0.371429	Sr2+0.5Ce3+0.5Mn3+0Mn4+0Fe3+0Fe4+0Co3+0Co4+0Ni3+0.5Ni4+0.5
0.361501	1.07143	0.387321	Ba2+0.75Ce3+0.25Mn3+0.25Mn4+0.5Fe3+0Fe4+0Co3+0Co4+0.25Ni3+0Ni4+0
0.361512	1.05213	0.380357	Cs+0.25Ce3+0.75Mn3+0Mn4+0.25Fe3+0Fe4+0Co3+0Co4+0Ni3+0.5Ni4+0.25
0.361523	1.03629	0.374643	Sr2+0.75La3+0.25Mn3+0Mn4+0Fe3+0Fe4+0Co3+0Co4+0.5Ni3+0.25Ni4+0.25
0.361533	1.03231	0.373214	Sr2+0.75Pr3+0.25Mn3+0Mn4+0Fe3+0Fe4+0.25Co3+0.25Co4+0Ni3+0Ni4+0.5
0.36155	1.04708	0.378571	Ba2+0.5Pr3+0.5Mn3+0.5Mn4+0Fe3+0Fe4+0Co3+0Co4+0Ni3+0Ni4+0.5
0.361571	1.04455	0.377679	Cs+0.25Pr3+0.75Mn3+0Mn4+0.25Fe3+0Fe4+0Co3+0.25Co4+0Ni3+0.25Ni4+0.25
0.36159	1.02721	0.371429	K+0.25Pr3+0.75Mn3+0Mn4+0Fe3+0Fe4+0Co3+0Co4+0Ni3+0.5Ni4+0.5
0.361714	1.07129	0.3875	Ba2+0.75Ce3+0.25Mn3+0.25Mn4+0.75Fe3+0Fe4+0Co3+0Co4+0Ni3+0Ni4+0
0.361742	1.03616	0.374821	Sr2+0.75La3+0.25Mn3+0Mn4+0.25Fe3+0Fe4+0Co3+0Co4+0.25Ni3+0.25Ni4+0.25
0.361803	1.02019	0.369107	Ca2+0.75Sr2+0.25Mn3+0Mn4+0Fe3+0Fe4+0Co3+0Co4+0.75Ni3+0Ni4+0.25
0.361827	1.05121	0.380357	K+0.5Pr3+0.5Mn3+0Mn4+0Fe3+0Fe4+0.5Co3+0Co4+0Ni3+0Ni4+0.5
0.361878	1.05477	0.381696	Ba2+0.5La3+0.5Mn3+0.25Mn4+0Fe3+0.25Fe4+0Co3+0Co4+0Ni3+0Ni4+0.5
0.361953	1.07256	0.388214	Ba2+0.75La3+0.25Mn3+0.25Mn4+0Fe3+0Fe4+0.25Co3+0Co4+0.25Ni3+0Ni4+0.25
0.361957	1.04467	0.378125	Rb+0.25La3+0.75Mn3+0Mn4+0Fe3+0.25Fe4+0Co3+0Co4+0Ni3+0.25Ni4+0.5
0.361961	1.03602	0.375	Sr2+0.75La3+0.25Mn3+0Mn4+0.5Fe3+0Fe4+0Co3+0Co4+0Ni3+0.25Ni4+0.25
0.362025	1.02006	0.369286	Ca2+0.75Sr2+0.25Mn3+0Mn4+0.25Fe3+0Fe4+0Co3+0Co4+0.5Ni3+0Ni4+0.25
0.362115	1.04421	0.378125	Cs+0.25Pr3+0.75Mn3+0Mn4+0Fe3+0.25Fe4+0Co3+0Co4+0Ni3+0.25Ni4+0.5
0.362141	1.07101	0.387857	Ca2+0.25Ba2+0.75Mn3+0Mn4+0Fe3+0Fe4+0.25Co3+0Co4+0.75Ni3+0Ni4+0
0.362152	1.06851	0.386964	Ba2+0.75Pr3+0.25Mn3+0.25Mn4+0Fe3+0Fe4+0Co3+0Co4+0.75Ni3+0Ni4+0
0.362165	1.03445	0.374643	Sr2+0.75Ce3+0.25Mn3+0Mn4+0Fe3+0Fe4+0Co3+0Co4+0.5Ni3+0.25Ni4+0.25
0.362166	1.07242	0.388393	Ba2+0.75La3+0.25Mn3+0.25Mn4+0.25Fe3+0Fe4+0.25Co3+0Co4+0Ni3+0Ni4+0.25
0.362232	1.01011	0.365893	Ca2+0.75Pr3+0.25Mn3+0Mn4+0Fe3+0Fe4+0Co3+0Co4+0.25Ni3+0.25Ni4+0.5
0.362248	1.01992	0.369464	Ca2+0.75Sr2+0.25Mn3+0Mn4+0.5Fe3+0Fe4+0Co3+0Co4+0.25Ni3+0Ni4+0.25
0.362354	1.07087	0.388036	Ca2+0.25Ba2+0.75Mn3+0Mn4+0.25Fe3+0Fe4+0.25Co3+0Co4+0.5Ni3+0Ni4+0
0.362365	1.06838	0.387143	Ba2+0.75Pr3+0.25Mn3+0.25Mn4+0.25Fe3+0Fe4+0Co3+0Co4+0.5Ni3+0Ni4+0
0.362378	1.05158	0.381071	Cs+0.25Ce3+0.75Mn3+0.25Mn4+0Fe3+0Fe4+0Co3+0.25Co4+0.25Ni3+0Ni4+0.25
0.362385	1.03432	0.374821	K+0.25Ce3+0.75Mn3+0Mn4+0Fe3+0Fe4+0Co3+0.5Co4+0.25Ni3+0Ni4+0.25
0.362449	1.0701	0.387857	Rb+0.5La3+0.5Mn3+0Mn4+0Fe3+0Fe4+0.25Co3+0Co4+0.75Ni3+0Ni4+0
0.362456	1.00997	0.366071	Ca2+0.75Pr3+0.25Mn3+0Mn4+0.25Fe3+0Fe4+0Co3+0Co4+0Ni3+0.25Ni4+0.5
0.36247	1.01979	0.369643	Ca2+0.75Sr2+0.25Mn3+0Mn4+0.75Fe3+0Fe4+0Co3+0Co4+0Ni3+0Ni4+0.25
0.362501	1.04433	0.378571	Rb+0.25La3+0.75Mn3+0.5Mn4+0Fe3+0Fe4+0Co3+0Co4+0Ni3+0Ni4+0.5
0.362533	1.027	0.372321	Sr2+0.5Ce3+0.5Mn3+0.25Mn4+0Fe3+0Fe4+0Co3+0.25Co4+0Ni3+0Ni4+0.5
0.362568	1.07074	0.388214	Ca2+0.25Ba2+0.75Mn3+0Mn4+0.5Fe3+0Fe4+0.25Co3+0Co4+0.25Ni3+0Ni4+0
0.362579	1.06824	0.387321	Ba2+0.75Pr3+0.25Mn3+0.25Mn4+0.5Fe3+0Fe4+0Co3+0Co4+0.25Ni3+0Ni4+0
0.362595	1.05145	0.38125	Cs+0.25Ce3+0.75Mn3+0.25Mn4+0.25Fe3+0Fe4+0Co3+0.25Co4+0Ni3+0Ni4+0.25
0.362604	1.03419	0.375	K+0.25Ce3+0.75Mn3+0Mn4+0.25Fe3+0Fe4+0Co3+0.5Co4+0Ni3+0Ni4+0.25
0.36266	1.04387	0.378571	Cs+0.25Pr3+0.75Mn3+0.5Mn4+0Fe3+0Fe4+0Co3+0Co4+0Ni3+0Ni4+0.5
0.362662	1.06996	0.388036	Rb+0.5La3+0.5Mn3+0Mn4+0.25Fe3+0Fe4+0.25Co3+0Co4+0.5Ni3+0Ni4+0
0.362695	1.02654	0.372321	K+0.25Pr3+0.75Mn3+0.25Mn4+0Fe3+0Fe4+0Co3+0.25Co4+0Ni3+0Ni4+0.5
0.362781	1.0706	0.388393	Ca2+0.25Ba2+0.75Mn3+0Mn4+0.75Fe3+0Fe4+0.25Co3+0Co4+0Ni3+0Ni4+0
0.362793	1.0681	0.3875	Ba2+0.75Pr3+0.25Mn3+0.25Mn4+0.75Fe3+0Fe4+0Co3+0Co4+0Ni3+0Ni4+0
0.362876	1.06983	0.388214	Rb+0.5La3+0.5Mn3+0Mn4+0.5Fe3+0Fe4+0.25Co3+0Co4+0.25Ni3+0Ni4+0
0.362903	1.04121	0.377857	K+0Sr2+1.0Mn3+0Mn4+0Fe3+0Fe4+0Co3+0Co4+1.0Ni3+0Ni4+0
0.363059	1.03535	0.375893	Sr2+0.75La3+0.25Mn3+0Mn4+0Fe3+0Fe4+0.25Co3+0Co4+0Ni3+0.25Ni4+0.5
0.36309	1.06969	0.388393	Rb+0.5La3+0.5Mn3+0Mn4+0.75Fe3+0Fe4+0.25Co3+0Co4+0Ni3+0Ni4+0
0.363106	1.03964	0.3775	Rb+0.25Ce3+0.75Mn3+0Mn4+0Fe3+0Fe4+0Co3+0.25Co4+0.25Ni3+0.25Ni4+0.25
0.363122	1.04107	0.378036	K+0Sr2+1.0Mn3+0Mn4+0.25Fe3+0Fe4+0Co3+0Co4+0.75Ni3+0Ni4+0
0.363137	1.05111	0.381696	Cs+0.25Ce3+0.75Mn3+0.25Mn4+0Fe3+0.25Fe4+0Co3+0Co4+0Ni3+0Ni4+0.5
0.363154	1.03385	0.375446	K+0.25Ce3+0.75Mn3+0Mn4+0Fe3+0.25Fe4+0Co3+0.25Co4+0Ni3+0Ni4+0.5
0.363191	1.03202	0.374821	Rb+0.25Pr3+0.75Mn3+0Mn4+0Fe3+0Fe4+0Co3+0.5Co4+0.25Ni3+0Ni4+0.25
0.363294	1.03124	0.374643	Sr2+0.75Pr3+0.25Mn3+0Mn4+0Fe3+0Fe4+0Co3+0Co4+0.5Ni3+0.25Ni4+0.25
0.363324	1.03951	0.377679	Rb+0.25Ce3+0.75Mn3+0Mn4+0.25Fe3+0Fe4+0Co3+0.25Co4+0Ni3+0.25Ni4+0.25
0.36333	1.01492	0.36875	Ca2+0.5La3+0.5Mn3+0Mn4+0Fe3+0Fe4+0Co3+0.25Co4+0Ni3+0.25Ni4+0.5
0.36334	1.04094	0.378214	K+0Sr2+1.0Mn3+0Mn4+0.5Fe3+0Fe4+0Co3+0Co4+0.5Ni3+0Ni4+0
0.36336	1.01926	0.370357	Ca2+0.75Sr2+0.25Mn3+0Mn4+0Fe3+0Fe4+0.25Co3+0Co4+0.25Ni3+0Ni4+0.5
0.363411	1.03189	0.375	Rb+0.25Pr3+0.75Mn3+0Mn4+0.25Fe3+0Fe4+0Co3+0.5Co4+0Ni3+0Ni4+0.25
0.363508	1.04586	0.380179	Ba2+0.5Pr3+0.5Mn3+0Mn4+0Fe3+0Fe4+0Co3+0Co4+0.25Ni3+0.5Ni4+0.25
0.363515	1.0311	0.374821	Sr2+0.75Pr3+0.25Mn3+0Mn4+0.25Fe3+0Fe4+0Co3+0Co4+0.25Ni3+0.25Ni4+0.25
0.363519	1.05516	0.383571	Cs+0.25La3+0.75Mn3+0Mn4+0Fe3+0Fe4+0Co3+0.5Co4+0.5Ni3+0Ni4+0
0.363559	1.0408	0.378393	K+0Sr2+1.0Mn3+0Mn4+0.75Fe3+0Fe4+0Co3+0Co4+0.25Ni3+0Ni4+0
0.363582	1.01912	0.370536	Ca2+0.75Sr2+0.25Mn3+0Mn4+0.25Fe3+0Fe4+0.25Co3+0Co4+0Ni3+0Ni4+0.5
0.363621	1.00674	0.366071	Ca2+0.5Pr3+0.5Mn3+0Mn4+0Fe3+0Fe4+0Co3+0.5Co4+0Ni3+0Ni4+0.5
0.363635	1.07005	0.389107	Ca2+0.25Ba2+0.75Mn3+0Mn4+0Fe3+0Fe4+0.5Co3+0Co4+0.25Ni3+0Ni4+0.25
0.363649	1.06755	0.388214	Ba2+0.75Pr3+0.25Mn3+0.25Mn4+0Fe3+0Fe4+0.25Co3+0Co4+0.25Ni3+0Ni4+0.25
0.363686	1.06646	0.387857	Rb+0.5Ce3+0.5Mn3+0Mn4+0Fe3+0Fe4+0.25Co3+0Co4+0.75Ni3+0Ni4+0
0.363704	1.03351	0.375893	Sr2+0.75Ce3+0.25Mn3+0Mn4+0Fe3+0Fe4+0.25Co3+0Co4+0Ni3+0.25Ni4+0.5
0.363709	1.02122	0.371429	Sr2+0.5Pr3+0.5Mn3+0Mn4+0Fe3+0Fe4+0Co3+0Co4+0Ni3+0.5Ni4+0.5
0.363726	1.04572	0.380357	Ba2+0.5Pr3+0.5Mn3+0Mn4+0.25Fe3+0Fe4+0Co3+0Co4+0Ni3+0.5Ni4+0.25
0.363735	1.03097	0.375	Sr2+0.75Pr3+0.25Mn3+0Mn4+0.5Fe3+0Fe4+0Co3+0Co4+0Ni3+0.25Ni4+0.25
0.363735	1.05503	0.38375	Cs+0.25La3+0.75Mn3+0Mn4+0.25Fe3+0Fe4+0Co3+0.5Co4+0.25Ni3+0Ni4+0
0.363747	1.03781	0.3775	K+0.25La3+0.75Mn3+0Mn4+0Fe3+0Fe4+0Co3+0.25Co4+0.25Ni3+0.25Ni4+0.25
0.363778	1.04067	0.378571	K+0Sr2+1.0Mn3+0Mn4+1.0Fe3+0Fe4+0Co3+0Co4+0Ni3+0Ni4+0
0.363849	1.06991	0.389286	Ca2+0.25Ba2+0.75Mn3+0Mn4+0.25Fe3+0Fe4+0.5Co3+0Co4+0Ni3+0Ni4+0.25
0.363863	1.06741	0.388393	Ba2+0.75Pr3+0.25Mn3+0.25Mn4+0.25Fe3+0Fe4+0.25Co3+0Co4+0Ni3+0Ni4+0.25
0.363872	1.03917	0.378125	Rb+0.25Ce3+0.75Mn3+0Mn4+0Fe3+0.25Fe4+0Co3+0Co4+0Ni3+0.25Ni4+0.5
0.3639	1.06632	0.388036	Rb+0.5Ce3+0.5Mn3+0Mn4+0.25Fe3+0Fe4+0.25Co3+0Co4+0.5Ni3+0Ni4+0
0.363944	1.06914	0.389107	Rb+0.5La3+0.5Mn3+0Mn4+0Fe3+0Fe4+0.5Co3+0Co4+0.25Ni3+0Ni4+0.25
0.363952	1.05489	0.383929	Cs+0.25La3+0.75Mn3+0Mn4+0.5Fe3+0Fe4+0Co3+0.5Co4+0Ni3+0Ni4+0
0.363962	1.03155	0.375446	Rb+0.25Pr3+0.75Mn3+0Mn4+0Fe3+0.25Fe4+0Co3+0.25Co4+0Ni3+0Ni4+0.5
0.363966	1.03767	0.377679	K+0.25La3+0.75Mn3+0Mn4+0.25Fe3+0Fe4+0Co3+0.25Co4+0Ni3+0.25Ni4+0.25
0.364114	1.06619	0.388214	Rb+0.5Ce3+0.5Mn3+0Mn4+0.5Fe3+0Fe4+0.25Co3+0Co4+0.25Ni3+0Ni4+0
0.364149	1.05334	0.383571	Ba2+0.5La3+0.5Mn3+0Mn4+0Fe3+0Fe4+0Co3+0.5Co4+0.5Ni3+0Ni4+0
0.364158	1.069	0.389286	Rb+0.5La3+0.5Mn3+0Mn4+0.25Fe3+0Fe4+0.5Co3+0Co4+0Ni3+0Ni4+0.25
0.364192	1.07111	0.390089	Ba2+0.75La3+0.25Mn3+0Mn4+0Fe3+0.25Fe4+0Co3+0Co4+0.75Ni3+0Ni4+0
0.364276	1.05468	0.384196	Cs+0.25La3+0.75Mn3+0Mn4+0Fe3+0.25Fe4+0Co3+0.25Co4+0.25Ni3+0Ni4+0.25
0.364308	1.06464	0.387857	Sr2+0.5Ba2+0.5Mn3+0Mn4+0Fe3+0Fe4+0.25Co3+0Co4+0.75Ni3+0Ni4+0
0.364326	1.02881	0.374821	Sr2+0.5La3+0.5Mn3+0Mn4+0Fe3+0Fe4+0Co3+0.5Co4+0.25Ni3+0Ni4+0.25
0.364329	1.06605	0.388393	Rb+0.5Ce3+0.5Mn3+0Mn4+0.75Fe3+0Fe4+0.25Co3+0Co4+0Ni3+0Ni4+0
0.364366	1.0532	0.38375	Ba2+0.5La3+0.5Mn3+0Mn4+0.25Fe3+0Fe4+0Co3+0.5Co4+0.25Ni3+0Ni4+0
0.364405	1.07097	0.390268	Ba2+0.75La3+0.25Mn3+0Mn4+0.25Fe3+0.25Fe4+0Co3+0Co4+0.5Ni3+0Ni4+0
0.364419	1.03883	0.378571	Rb+0.25Ce3+0.75Mn3+0.5Mn4+0Fe3+0Fe4+0Co3+0Co4+0Ni3+0Ni4+0.5
0.364434	1.04026	0.379107	K+0Sr2+1.0Mn3+0Mn4+0Fe3+0Fe4+0.25Co3+0Co4+0.5Ni3+0Ni4+0.25
0.364465	1.04311	0.380179	Rb+0.25La3+0.75Mn3+0Mn4+0Fe3+0Fe4+0Co3+0Co4+0.25Ni3+0.5Ni4+0.25
0.364492	1.05455	0.384375	Cs+0.25La3+0.75Mn3+0Mn4+0.25Fe3+0.25Fe4+0Co3+0.25Co4+0Ni3+0Ni4+0.25
0.364515	1.03734	0.378125	K+0.25La3+0.75Mn3+0Mn4+0Fe3+0.25Fe4+0Co3+0Co4+0Ni3+0.25Ni4+0.5
0.364522	1.06451	0.388036	Sr2+0.5Ba2+0.5Mn3+0Mn4+0.25Fe3+0Fe4+0.25Co3+0Co4+0.5Ni3+0Ni4+0
0.364547	1.02867	0.375	Sr2+0.5La3+0.5Mn3+0Mn4+0.25Fe3+0Fe4+0Co3+0.5Co4+0Ni3+0Ni4+0.25
0.364553	1.09136	0.397857	Cs+0.5La3+0.5Mn3+0Mn4+0Fe3+0Fe4+0.5Co3+0Co4+0.5Ni3+0Ni4+0
0.364582	1.05306	0.383929	Ba2+0.5La3+0.5Mn3+0Mn4+0.5Fe3+0Fe4+0Co3+0.5Co4+0Ni3+0Ni4+0
0.364598	1.04518	0.381071	Ba2+0.5Pr3+0.5Mn3+0.25Mn4+0Fe3+0Fe4+0Co3+0.25Co4+0.25Ni3+0Ni4+0.25
0.364619	1.07083	0.390446	Ba2+0.75La3+0.25Mn3+0Mn4+0.5Fe3+0.25Fe4+0Co3+0Co4+0.25Ni3+0Ni4+0
0.364625	1.04266	0.380179	Cs+0.25Pr3+0.75Mn3+0Mn4+0Fe3+0Fe4+0Co3+0Co4+0.25Ni3+0.5Ni4+0.25
0.364653	1.04013	0.379286	K+0Sr2+1.0Mn3+0Mn4+0.25Fe3+0Fe4+0.25Co3+0Co4+0.25Ni3+0Ni4+0.25
0.364656	1.01123	0.36875	Ca2+0.5Ce3+0.5Mn3+0Mn4+0Fe3+0Fe4+0Co3+0.25Co4+0Ni3+0.25Ni4+0.5
0.364683	1.04298	0.380357	Rb+0.25La3+0.75Mn3+0Mn4+0.25Fe3+0Fe4+0Co3+0Co4+0Ni3+0.5Ni4+0.25
0.364737	1.06437	0.388214	Sr2+0.5Ba2+0.5Mn3+0Mn4+0.5Fe3+0Fe4+0.25Co3+0Co4+0.25Ni3+0Ni4+0
0.364763	1.09122	0.398036	Cs+0.5La3+0.5Mn3+0Mn4+0.25Fe3+0Fe4+0.5Co3+0Co4+0.25Ni3+0Ni4+0
0.364811	1.06929	0.390089	Ba2+0.75Ce3+0.25Mn3+0Mn4+0Fe3+0.25Fe4+0Co3+0Co4+0.75Ni3+0Ni4+0
0.364816	1.04505	0.38125	Ba2+0.5Pr3+0.5Mn3+0.25Mn4+0.25Fe3+0Fe4+0Co3+0.25Co4+0Ni3+0Ni4+0.25
0.364821	1.02056	0.372321	Sr2+0.5Pr3+0.5Mn3+0.25Mn4+0Fe3+0Fe4+0Co3+0.25Co4+0Ni3+0Ni4+0.5
0.364833	1.0707	0.390625	Ba2+0.75La3+0.25Mn3+0Mn4+0.75Fe3+0.25Fe4+0Co3+0Co4+0Ni3+0Ni4+0
0.364838	1.0303	0.375893	Sr2+0.75Pr3+0.25Mn3+0Mn4+0Fe3+0Fe4+0.25Co3+0Co4+0Ni3+0.25Ni4+0.5
0.364843	1.04252	0.380357	Cs+0.25Pr3+0.75Mn3+0Mn4+0.25Fe3+0Fe4+0Co3+0Co4+0Ni3+0.5Ni4+0.25
0.364872	1.03999	0.379464	K+0Sr2+1.0Mn3+0Mn4+0.5Fe3+0Fe4+0.25Co3+0Co4+0Ni3+0Ni4+0.25
0.364887	1.01254	0.369464	Ca2+0.75La3+0.25Mn3+0.25Mn4+0Fe3+0Fe4+0Co3+0Co4+0.25Ni3+0Ni4+0.5
0.364907	1.05286	0.384196	Ba2+0.5La3+0.5Mn3+0Mn4+0Fe3+0.25Fe4+0Co3+0.25Co4+0.25Ni3+0Ni4+0.25
0.364934	1.03492	0.377679	Ba2+0.25La3+0.75Mn3+0Mn4+0Fe3+0Fe4+0Co3+0.75Co4+0Ni3+0Ni4+0.25
0.364939	1.07063	0.390714	Ba2+0.75La3+0.25Mn3+0Mn4+0Fe3+0Fe4+0.25Co3+0.25Co4+0.5Ni3+0Ni4+0
0.364952	1.06423	0.388393	Sr2+0.5Ba2+0.5Mn3+0Mn4+0.75Fe3+0Fe4+0.25Co3+0Co4+0Ni3+0Ni4+0
0.364973	1.09108	0.398214	Cs+0.5La3+0.5Mn3+0Mn4+0.5Fe3+0Fe4+0.5Co3+0Co4+0Ni3+0Ni4+0
0.365025	1.06915	0.390268	Ba2+0.75Ce3+0.25Mn3+0Mn4+0.25Fe3+0.25Fe4+0Co3+0Co4+0.5Ni3+0Ni4+0
0.365033	1.05421	0.384821	Cs+0.25La3+0.75Mn3+0Mn4+0Fe3+0Fe4+0.25Co3+0.5Co4+0Ni3+0Ni4+0.25
0.365063	1.037	0.378571	K+0.25La3+0.75Mn3+0.5Mn4+0Fe3+0Fe4+0Co3+0Co4+0Ni3+0Ni4+0.5
0.365099	1.02834	0.375446	Sr2+0.5La3+0.5Mn3+0Mn4+0Fe3+0.25Fe4+0Co3+0.25Co4+0Ni3+0Ni4+0.5
0.365104	1.01096	0.369107	K+0Ca2+1.0Mn3+0Mn4+0Fe3+0Fe4+0Co3+0Co4+0.75Ni3+0Ni4+0.25
0.365111	1.01241	0.369643	Ca2+0.75La3+0.25Mn3+0.25Mn4+0.25Fe3+0Fe4+0Co3+0Co4+0Ni3+0Ni4+0.5
0.365124	1.05272	0.384375	Ba2+0.5La3+0.5Mn3+0Mn4+0.25Fe3+0.25Fe4+0Co3+0.25Co4+0Ni3+0Ni4+0.25
0.365153	1.07049	0.390893	Ba2+0.75La3+0.25Mn3+0Mn4+0.25Fe3+0Fe4+0.25Co3+0.25Co4+0.25Ni3+0Ni4+0
0.365187	1.0655	0.389107	Rb+0.5Ce3+0.5Mn3+0Mn4+0Fe3+0Fe4+0.5Co3+0Co4+0.25Ni3+0Ni4+0.25
0.365239	1.06902	0.390446	Ba2+0.75Ce3+0.25Mn3+0Mn4+0.5Fe3+0.25Fe4+0Co3+0Co4+0.25Ni3+0Ni4+0
0.365328	1.01083	0.369286	K+0Ca2+1.0Mn3+0Mn4+0.25Fe3+0Fe4+0Co3+0Co4+0.5Ni3+0Ni4+0.25
0.365361	1.04471	0.381696	Ba2+0.5Pr3+0.5Mn3+0.25Mn4+0Fe3+0.25Fe4+0Co3+0Co4+0Ni3+0Ni4+0.5
0.365367	1.07035	0.391071	Ba2+0.75La3+0.25Mn3+0Mn4+0.5Fe3+0Fe4+0.25Co3+0.25Co4+0Ni3+0Ni4+0
0.365401	1.06537	0.389286	Rb+0.5Ce3+0.5Mn3+0Mn4+0.25Fe3+0Fe4+0.5Co3+0Co4+0Ni3+0Ni4+0.25
0.365416	1.04968	0.383571	Cs+0.25Ce3+0.75Mn3+0Mn4+0Fe3+0Fe4+0Co3+0.5Co4+0.5Ni3+0Ni4+0
0.365453	1.06888	0.390625	Ba2+0.75Ce3+0.25Mn3+0Mn4+0.75Fe3+0.25Fe4+0Co3+0Co4+0Ni3+0Ni4+0
0.365553	1.0107	0.369464	K+0Ca2+1.0Mn3+0Mn4+0.5Fe3+0Fe4+0Co3+0Co4+0.25Ni3+0Ni4+0.25
0.365557	1.04244	0.381071	Rb+0.25La3+0.75Mn3+0.25Mn4+0Fe3+0Fe4+0Co3+0.25Co4+0.25Ni3+0Ni4+0.25
0.36556	1.06881	0.390714	Ba2+0.75Ce3+0.25Mn3+0Mn4+0Fe3+0Fe4+0.25Co3+0.25Co4+0.5Ni3+0Ni4+0
0.365632	1.02513	0.374821	Sr2+0.5Ce3+0.5Mn3+0Mn4+0Fe3+0Fe4+0Co3+0.5Co4+0.25Ni3+0Ni4+0.25
0.365633	1.04955	0.38375	Cs+0.25Ce3+0.75Mn3+0Mn4+0.25Fe3+0Fe4+0Co3+0.5Co4+0.25Ni3+0Ni4+0
0.365666	1.05238	0.384821	Ba2+0.5La3+0.5Mn3+0Mn4+0Fe3+0Fe4+0.25Co3+0.5Co4+0Ni3+0Ni4+0.25
0.365685	1.03231	0.3775	K+0.25Ce3+0.75Mn3+0Mn4+0Fe3+0Fe4+0Co3+0.25Co4+0.25Ni3+0.25Ni4+0.25
0.365688	1.07015	0.391339	Ba2+0.75La3+0.25Mn3+0Mn4+0Fe3+0.25Fe4+0.25Co3+0Co4+0.25Ni3+0Ni4+0.25
0.365717	1.04198	0.381071	Cs+0.25Pr3+0.75Mn3+0.25Mn4+0Fe3+0Fe4+0Co3+0.25Co4+0.25Ni3+0Ni4+0.25
0.365764	1.08774	0.397857	K+0Ba2+1.0Mn3+0Mn4+0Fe3+0Fe4+0.5Co3+0Co4+0.5Ni3+0Ni4+0
0.365774	1.06867	0.390893	Ba2+0.75Ce3+0.25Mn3+0Mn4+0.25Fe3+0Fe4+0.25Co3+0.25Co4+0.25Ni3+0Ni4+0
0.365776	1.04231	0.38125	Rb+0.25La3+0.75Mn3+0.25Mn4+0.25Fe3+0Fe4+0Co3+0.25Co4+0Ni3+0Ni4+0.25
0.365777	1.01057	0.369643	K+0Ca2+1.0Mn3+0Mn4+0.75Fe3+0Fe4+0Co3+0Co4+0Ni3+0Ni4+0.25
0.365796	1.02467	0.374821	K+0.25Pr3+0.75Mn3+0Mn4+0Fe3+0Fe4+0Co3+0.5Co4+0.25Ni3+0Ni4+0.25
0.365811	1.06368	0.389107	Sr2+0.5Ba2+0.5Mn3+0Mn4+0Fe3+0Fe4+0.5Co3+0Co4+0.25Ni3+0Ni4+0.25
0.365851	1.04941	0.383929	Cs+0.25Ce3+0.75Mn3+0Mn4+0.5Fe3+0Fe4+0Co3+0.5Co4+0Ni3+0Ni4+0
0.365853	1.025	0.375	Sr2+0.5Ce3+0.5Mn3+0Mn4+0.25Fe3+0Fe4+0Co3+0.5Co4+0Ni3+0Ni4+0.25
0.365871	1.06009	0.387857	Rb+0.5Pr3+0.5Mn3+0Mn4+0Fe3+0Fe4+0.25Co3+0Co4+0.75Ni3+0Ni4+0
0.365899	1.06611	0.390089	Ba2+0.75Pr3+0.25Mn3+0Mn4+0Fe3+0.25Fe4+0Co3+0Co4+0.75Ni3+0Ni4+0
0.365901	1.07001	0.391518	Ba2+0.75La3+0.25Mn3+0Mn4+0.25Fe3+0.25Fe4+0.25Co3+0Co4+0Ni3+0Ni4+0.25
0.365906	1.03217	0.377679	K+0.25Ce3+0.75Mn3+0Mn4+0.25Fe3+0Fe4+0Co3+0.25Co4+0Ni3+0.25Ni4+0.25
0.365917	1.03361	0.378214	Sr2+0.75La3+0.25Mn3+0.25Mn4+0Fe3+0Fe4+0Co3+0Co4+0.5Ni3+0Ni4+0.25
0.365936	1.04185	0.38125	Cs+0.25Pr3+0.75Mn3+0.25Mn4+0.25Fe3+0Fe4+0Co3+0.25Co4+0Ni3+0Ni4+0.25
0.365967	1.03932	0.380357	K+0Sr2+1.0Mn3+0Mn4+0Fe3+0Fe4+0.5Co3+0Co4+0Ni3+0Ni4+0.5
0.365975	1.0876	0.398036	K+0Ba2+1.0Mn3+0Mn4+0.25Fe3+0Fe4+0.5Co3+0Co4+0.25Ni3+0Ni4+0
0.365988	1.06854	0.391071	Ba2+0.75Ce3+0.25Mn3+0Mn4+0.5Fe3+0Fe4+0.25Co3+0.25Co4+0Ni3+0Ni4+0
0.366017	1.02454	0.375	K+0.25Pr3+0.75Mn3+0Mn4+0.25Fe3+0Fe4+0Co3+0.5Co4+0Ni3+0Ni4+0.25
0.366025	1.09038	0.399107	Cs+0.5La3+0.5Mn3+0Mn4+0Fe3+0Fe4+0.75Co3+0Co4+0Ni3+0Ni4+0.25
0.366026	1.06355	0.389286	Sr2+0.5Ba2+0.5Mn3+0Mn4+0.25Fe3+0Fe4+0.5Co3+0Co4+0Ni3+0Ni4+0.25
0.366087	1.05996	0.388036	Rb+0.5Pr3+0.5Mn3+0Mn4+0.25Fe3+0Fe4+0.25Co3+0Co4+0.5Ni3+0Ni4+0
0.366113	1.06598	0.390268	Ba2+0.75Pr3+0.25Mn3+0Mn4+0.25Fe3+0.25Fe4+0Co3+0Co4+0.5Ni3+0Ni4+0
0.366126	1.03204	0.377857	Ca2+0.25Sr2+0.75Mn3+0Mn4+0Fe3+0Fe4+0Co3+0Co4+1.0Ni3+0Ni4+0
0.366138	1.03347	0.378393	Sr2+0.75La3+0.25Mn3+0.25Mn4+0.25Fe3+0Fe4+0Co3+0Co4+0.25Ni3+0Ni4+0.25
0.366177	1.04921	0.384196	Cs+0.25Ce3+0.75Mn3+0Mn4+0Fe3+0.25Fe4+0Co3+0.25Co4+0.25Ni3+0Ni4+0.25
0.366186	1.08747	0.398214	K+0Ba2+1.0Mn3+0Mn4+0.5Fe3+0Fe4+0.5Co3+0Co4+0Ni3+0Ni4+0
0.366302	1.05982	0.388214	Rb+0.5Pr3+0.5Mn3+0Mn4+0.5Fe3+0Fe4+0.25Co3+0Co4+0.25Ni3+0Ni4+0
0.366309	1.06833	0.391339	Ba2+0.75Ce3+0.25Mn3+0Mn4+0Fe3+0.25Fe4+0.25Co3+0Co4+0.25Ni3+0Ni4+0.25
0.366322	1.04197	0.381696	Rb+0.25La3+0.75Mn3+0.25Mn4+0Fe3+0.25Fe4+0Co3+0Co4+0Ni3+0Ni4+0.5
0.366328	1.06584	0.390446	Ba2+0.75Pr3+0.25Mn3+0Mn4+0.5Fe3+0.25Fe4+0Co3+0Co4+0.25Ni3+0Ni4+0
0.366347	1.03191	0.378036	Ca2+0.25Sr2+0.75Mn3+0Mn4+0.25Fe3+0Fe4+0Co3+0Co4+0.75Ni3+0Ni4+0
0.366358	1.03334	0.378571	Sr2+0.75La3+0.25Mn3+0.25Mn4+0.5Fe3+0Fe4+0Co3+0Co4+0Ni3+0Ni4+0.25
0.366393	1.03762	0.380179	Rb+0.25Ce3+0.75Mn3+0Mn4+0Fe3+0Fe4+0Co3+0Co4+0.25Ni3+0.5Ni4+0.25
0.366394	1.04908	0.384375	Cs+0.25Ce3+0.75Mn3+0Mn4+0.25Fe3+0.25Fe4+0Co3+0.25Co4+0Ni3+0Ni4+0.25
0.366408	1.02467	0.375446	Sr2+0.5Ce3+0.5Mn3+0Mn4+0Fe3+0.25Fe4+0Co3+0.25Co4+0Ni3+0Ni4+0.5
0.366436	1.06967	0.391964	Ba2+0.75La3+0.25Mn3+0Mn4+0Fe3+0Fe4+0.5Co3+0.25Co4+0Ni3+0Ni4+0.25
0.366457	1.03184	0.378125	K+0.25Ce3+0.75Mn3+0Mn4+0Fe3+0.25Fe4+0Co3+0Co4+0Ni3+0.25Ni4+0.5
0.366483	1.04151	0.381696	Cs+0.25Pr3+0.75Mn3+0.25Mn4+0Fe3+0.25Fe4+0Co3+0Co4+0Ni3+0Ni4+0.5
0.366499	1.03002	0.3775	Rb+0.25Pr3+0.75Mn3+0Mn4+0Fe3+0Fe4+0Co3+0.25Co4+0.25Ni3+0.25Ni4+0.25
0.366518	1.05968	0.388393	Rb+0.5Pr3+0.5Mn3+0Mn4+0.75Fe3+0Fe4+0.25Co3+0Co4+0Ni3+0Ni4+0
0.366523	1.06819	0.391518	Ba2+0.75Ce3+0.25Mn3+0Mn4+0.25Fe3+0.25Fe4+0.25Co3+0Co4+0Ni3+0Ni4+0.25
0.366543	1.0657	0.390625	Ba2+0.75Pr3+0.25Mn3+0Mn4+0.75Fe3+0.25Fe4+0Co3+0Co4+0Ni3+0Ni4+0
0.366567	1.03177	0.378214	Ca2+0.25Sr2+0.75Mn3+0Mn4+0.5Fe3+0Fe4+0Co3+0Co4+0.5Ni3+0Ni4+0
0.366572	1.02421	0.375446	K+0.25Pr3+0.75Mn3+0Mn4+0Fe3+0.25Fe4+0Co3+0.25Co4+0Ni3+0Ni4+0.5
0.366613	1.03749	0.380357	Rb+0.25Ce3+0.75Mn3+0Mn4+0.25Fe3+0Fe4+0Co3+0Co4+0Ni3+0.5Ni4+0.25
0.36665	1.06563	0.390714	Ba2+0.75Pr3+0.25Mn3+0Mn4+0Fe3+0Fe4+0.25Co3+0.25Co4+0.5Ni3+0Ni4+0
0.366675	1.01004	0.370357	K+0Ca2+1.0Mn3+0Mn4+0Fe3+0Fe4+0.25Co3+0Co4+0.25Ni3+0Ni4+0.5
0.366685	1.01294	0.371429	Ca2+0.5La3+0.5Mn3+0Mn4+0Fe3+0Fe4+0Co3+0Co4+0Ni3+0.5Ni4+0.5
0.36672	1.02988	0.377679	Rb+0.25Pr3+0.75Mn3+0Mn4+0.25Fe3+0Fe4+0Co3+0.25Co4+0Ni3+0.25Ni4+0.25
0.366724	1.00747	0.369464	Ca2+0.75Pr3+0.25Mn3+0.25Mn4+0Fe3+0Fe4+0Co3+0Co4+0.25Ni3+0Ni4+0.5
0.366766	1.05312	0.38625	Cs+0.25La3+0.75Mn3+0Mn4+0Fe3+0Fe4+0Co3+0.25Co4+0.5Ni3+0.25Ni4+0
0.366788	1.03164	0.378393	Ca2+0.25Sr2+0.75Mn3+0Mn4+0.75Fe3+0Fe4+0Co3+0Co4+0.25Ni3+0Ni4+0
0.366865	1.0655	0.390893	Ba2+0.75Pr3+0.25Mn3+0Mn4+0.25Fe3+0Fe4+0.25Co3+0.25Co4+0.25Ni3+0Ni4+0
0.366883	1.02942	0.377679	Ba2+0.25Ce3+0.75Mn3+0Mn4+0Fe3+0Fe4+0Co3+0.75Co4+0Ni3+0Ni4+0.25
0.3669	1.00991	0.370536	K+0Ca2+1.0Mn3+0Mn4+0.25Fe3+0Fe4+0.25Co3+0Co4+0Ni3+0Ni4+0.5
0.366938	1.04874	0.384821	Cs+0.25Ce3+0.75Mn3+0Mn4+0Fe3+0Fe4+0.25Co3+0.5Co4+0Ni3+0Ni4+0.25
0.366949	1.00734	0.369643	Ca2+0.75Pr3+0.25Mn3+0.25Mn4+0.25Fe3+0Fe4+0Co3+0Co4+0Ni3+0Ni4+0.5
0.366983	1.05299	0.386429	Cs+0.25La3+0.75Mn3+0Mn4+0.25Fe3+0Fe4+0Co3+0.25Co4+0.25Ni3+0.25Ni4+0
0.367	1.00477	0.36875	Ca2+0.5Pr3+0.5Mn3+0Mn4+0Fe3+0Fe4+0Co3+0.25Co4+0Ni3+0.25Ni4+0.5
0.367009	1.03151	0.378571	K+0.25Ce3+0.75Mn3+0.5Mn4+0Fe3+0Fe4+0Co3+0Co4+0Ni3+0Ni4+0.5
0.36704	1.03579	0.380179	K+0.25La3+0.75Mn3+0Mn4+0Fe3+0Fe4+0Co3+0Co4+0.25Ni3+0.5Ni4+0.25
0.367059	1.06785	0.391964	Ba2+0.75Ce3+0.25Mn3+0Mn4+0Fe3+0Fe4+0.5Co3+0.25Co4+0Ni3+0Ni4+0.25
0.367079	1.06536	0.391071	Ba2+0.75Pr3+0.25Mn3+0Mn4+0.5Fe3+0Fe4+0.25Co3+0.25Co4+0Ni3+0Ni4+0
0.367104	1.02929	0.377857	Ca2+0.75Ba2+0.25Mn3+0Mn4+0Fe3+0Fe4+0Co3+0Co4+1.0Ni3+0Ni4+0
0.3672	1.05285	0.386607	Cs+0.25La3+0.75Mn3+0Mn4+0.5Fe3+0Fe4+0Co3+0.25Co4+0Ni3+0.25Ni4+0
0.367241	1.08677	0.399107	K+0Ba2+1.0Mn3+0Mn4+0Fe3+0Fe4+0.75Co3+0Co4+0Ni3+0Ni4+0.25
0.36726	1.03566	0.380357	K+0.25La3+0.75Mn3+0Mn4+0.25Fe3+0Fe4+0Co3+0Co4+0Ni3+0.5Ni4+0.25
0.367272	1.02955	0.378125	Rb+0.25Pr3+0.75Mn3+0Mn4+0Fe3+0.25Fe4+0Co3+0Co4+0Ni3+0.25Ni4+0.5
0.367325	1.02916	0.378036	Ca2+0.75Ba2+0.25Mn3+0Mn4+0.25Fe3+0Fe4+0Co3+0Co4+0.75Ni3+0Ni4+0
0.367381	1.05914	0.389107	Rb+0.5Pr3+0.5Mn3+0Mn4+0Fe3+0Fe4+0.5Co3+0Co4+0.25Ni3+0Ni4+0.25
0.367401	1.06515	0.391339	Ba2+0.75Pr3+0.25Mn3+0Mn4+0Fe3+0.25Fe4+0.25Co3+0Co4+0.25Ni3+0Ni4+0.25
0.367402	1.0513	0.38625	Ba2+0.5La3+0.5Mn3+0Mn4+0Fe3+0Fe4+0Co3+0.25Co4+0.5Ni3+0.25Ni4+0
0.367448	1.05554	0.387857	K+0.5La3+0.5Mn3+0Mn4+0Fe3+0Fe4+0.25Co3+0Co4+0.75Ni3+0Ni4+0
0.36746	1.03267	0.379464	Sr2+0.75La3+0.25Mn3+0.25Mn4+0Fe3+0Fe4+0.25Co3+0Co4+0Ni3+0Ni4+0.5
0.367491	1.03695	0.381071	Rb+0.25Ce3+0.75Mn3+0.25Mn4+0Fe3+0Fe4+0Co3+0.25Co4+0.25Ni3+0Ni4+0.25
0.367526	1.05265	0.386875	Cs+0.25La3+0.75Mn3+0Mn4+0Fe3+0.25Fe4+0Co3+0Co4+0.25Ni3+0.25Ni4+0.25
0.367547	1.02902	0.378214	Ca2+0.75Ba2+0.25Mn3+0Mn4+0.5Fe3+0Fe4+0Co3+0Co4+0.5Ni3+0Ni4+0
0.367597	1.059	0.389286	Rb+0.5Pr3+0.5Mn3+0Mn4+0.25Fe3+0Fe4+0.5Co3+0Co4+0Ni3+0Ni4+0.25
0.367616	1.06502	0.391518	Ba2+0.75Pr3+0.25Mn3+0Mn4+0.25Fe3+0.25Fe4+0.25Co3+0Co4+0Ni3+0Ni4+0.25
0.367619	1.05116	0.386429	Ba2+0.5La3+0.5Mn3+0Mn4+0.25Fe3+0Fe4+0Co3+0.25Co4+0.25Ni3+0.25Ni4+0
0.367644	1.02681	0.3775	Sr2+0.5La3+0.5Mn3+0Mn4+0Fe3+0Fe4+0Co3+0.25Co4+0.25Ni3+0.25Ni4+0.25
0.367654	1.0433	0.383571	Ba2+0.5Pr3+0.5Mn3+0Mn4+0Fe3+0Fe4+0Co3+0.5Co4+0.5Ni3+0Ni4+0
0.367665	1.05541	0.388036	K+0.5La3+0.5Mn3+0Mn4+0.25Fe3+0Fe4+0.25Co3+0Co4+0.5Ni3+0Ni4+0
0.367671	1.03111	0.379107	Ca2+0.25Sr2+0.75Mn3+0Mn4+0Fe3+0Fe4+0.25Co3+0Co4+0.5Ni3+0Ni4+0.25
0.36771	1.02857	0.378214	Sr2+0.75Pr3+0.25Mn3+0.25Mn4+0Fe3+0Fe4+0Co3+0Co4+0.5Ni3+0Ni4+0.25
0.367711	1.03682	0.38125	Rb+0.25Ce3+0.75Mn3+0.25Mn4+0.25Fe3+0Fe4+0Co3+0.25Co4+0Ni3+0Ni4+0.25
0.367743	1.05251	0.387054	Cs+0.25La3+0.75Mn3+0Mn4+0.25Fe3+0.25Fe4+0Co3+0Co4+0Ni3+0.25Ni4+0.25
0.367768	1.02889	0.378393	Ca2+0.75Ba2+0.25Mn3+0Mn4+0.75Fe3+0Fe4+0Co3+0Co4+0.25Ni3+0Ni4+0
0.367806	1.01228	0.372321	Ca2+0.5La3+0.5Mn3+0.25Mn4+0Fe3+0Fe4+0Co3+0.25Co4+0Ni3+0Ni4+0.5
0.367825	1.02922	0.378571	Rb+0.25Pr3+0.75Mn3+0.5Mn4+0Fe3+0Fe4+0Co3+0Co4+0Ni3+0Ni4+0.5
0.367837	1.05103	0.386607	Ba2+0.5La3+0.5Mn3+0Mn4+0.5Fe3+0Fe4+0Co3+0.25Co4+0Ni3+0.25Ni4+0
0.367866	1.02667	0.377679	Sr2+0.5La3+0.5Mn3+0Mn4+0.25Fe3+0Fe4+0Co3+0.25Co4+0Ni3+0.25Ni4+0.25
0.367872	1.04316	0.38375	Ba2+0.5Pr3+0.5Mn3+0Mn4+0.25Fe3+0Fe4+0Co3+0.5Co4+0.25Ni3+0Ni4+0
0.367881	1.05527	0.388214	K+0.5La3+0.5Mn3+0Mn4+0.5Fe3+0Fe4+0.25Co3+0Co4+0.25Ni3+0Ni4+0
0.367892	1.03097	0.379286	Ca2+0.25Sr2+0.75Mn3+0Mn4+0.25Fe3+0Fe4+0.25Co3+0Co4+0.25Ni3+0Ni4+0.25
0.367903	1.08142	0.397857	Cs+0.5Pr3+0.5Mn3+0Mn4+0Fe3+0Fe4+0.5Co3+0Co4+0.5Ni3+0Ni4+0
0.367932	1.02843	0.378393	Sr2+0.75Pr3+0.25Mn3+0.25Mn4+0.25Fe3+0Fe4+0Co3+0Co4+0.25Ni3+0Ni4+0.25
0.36794	1.0187	0.374821	Sr2+0.5Pr3+0.5Mn3+0Mn4+0Fe3+0Fe4+0Co3+0.5Co4+0.25Ni3+0Ni4+0.25
0.367989	1.02876	0.378571	Ca2+0.75Ba2+0.25Mn3+0Mn4+1.0Fe3+0Fe4+0Co3+0Co4+0Ni3+0Ni4+0
0.368023	1.00925	0.371429	Ca2+0.5Ce3+0.5Mn3+0Mn4+0Fe3+0Fe4+0Co3+0Co4+0Ni3+0.5Ni4+0.5
0.368027	1.0107	0.371964	Ca2+0.75La3+0.25Mn3+0Mn4+0Fe3+0Fe4+0Co3+0.25Co4+0.5Ni3+0Ni4+0.25
0.368068	1.05231	0.387321	Cs+0.25La3+0.75Mn3+0.5Mn4+0Fe3+0Fe4+0Co3+0Co4+0.25Ni3+0Ni4+0.25
0.368091	1.04303	0.383929	Ba2+0.5Pr3+0.5Mn3+0Mn4+0.5Fe3+0Fe4+0Co3+0.5Co4+0Ni3+0Ni4+0
0.368098	1.05514	0.388393	K+0.5La3+0.5Mn3+0Mn4+0.75Fe3+0Fe4+0.25Co3+0Co4+0Ni3+0Ni4+0
0.368112	1.03084	0.379464	Ca2+0.25Sr2+0.75Mn3+0Mn4+0.5Fe3+0Fe4+0.25Co3+0Co4+0Ni3+0Ni4+0.25
0.368115	1.08128	0.398036	Cs+0.5Pr3+0.5Mn3+0Mn4+0.25Fe3+0Fe4+0.5Co3+0Co4+0.25Ni3+0Ni4+0
0.36814	1.03513	0.381071	K+0.25La3+0.75Mn3+0.25Mn4+0Fe3+0Fe4+0Co3+0.25Co4+0.25Ni3+0Ni4+0.25
0.368149	1.06857	0.393393	Ba2+0.75La3+0.25Mn3+0Mn4+0Fe3+0Fe4+0.25Co3+0Co4+0.5Ni3+0.25Ni4+0
0.368153	1.0283	0.378571	Sr2+0.75Pr3+0.25Mn3+0.25Mn4+0.5Fe3+0Fe4+0Co3+0Co4+0Ni3+0Ni4+0.25
0.368153	1.06468	0.391964	Ba2+0.75Pr3+0.25Mn3+0Mn4+0Fe3+0Fe4+0.5Co3+0.25Co4+0Ni3+0Ni4+0.25
0.368163	1.05083	0.386875	Ba2+0.5La3+0.5Mn3+0Mn4+0Fe3+0.25Fe4+0Co3+0Co4+0.25Ni3+0.25Ni4+0.25
0.368163	1.01857	0.375	Sr2+0.5Pr3+0.5Mn3+0Mn4+0.25Fe3+0Fe4+0Co3+0.5Co4+0Ni3+0Ni4+0.25
0.368236	1.03292	0.380357	Ba2+0.25La3+0.75Mn3+0Mn4+0Fe3+0Fe4+0Co3+0.5Co4+0Ni3+0.25Ni4+0.25
0.368251	1.01057	0.372143	Ca2+0.75La3+0.25Mn3+0Mn4+0.25Fe3+0Fe4+0Co3+0.25Co4+0.25Ni3+0Ni4+0.25
0.36826	1.03648	0.381696	Rb+0.25Ce3+0.75Mn3+0.25Mn4+0Fe3+0.25Fe4+0Co3+0Co4+0Ni3+0Ni4+0.5
0.368285	1.05217	0.3875	Cs+0.25La3+0.75Mn3+0Mn4+0Fe3+0Fe4+0.25Co3+0.25Co4+0Ni3+0.25Ni4+0.25
0.368327	1.08114	0.398214	Cs+0.5Pr3+0.5Mn3+0Mn4+0.5Fe3+0Fe4+0.5Co3+0Co4+0Ni3+0Ni4+0
0.368361	1.03499	0.38125	K+0.25La3+0.75Mn3+0.25Mn4+0.25Fe3+0Fe4+0Co3+0.25Co4+0Ni3+0Ni4+0.25
0.368363	1.06843	0.393571	Ba2+0.75La3+0.25Mn3+0Mn4+0.25Fe3+0Fe4+0.25Co3+0Co4+0.25Ni3+0.25Ni4+0
0.36838	1.05069	0.387054	Ba2+0.5La3+0.5Mn3+0Mn4+0.25Fe3+0.25Fe4+0Co3+0Co4+0Ni3+0.25Ni4+0.25
0.368419	1.04282	0.384196	Ba2+0.5Pr3+0.5Mn3+0Mn4+0Fe3+0.25Fe4+0Co3+0.25Co4+0.25Ni3+0Ni4+0.25
0.36842	1.02634	0.378125	Sr2+0.5La3+0.5Mn3+0Mn4+0Fe3+0.25Fe4+0Co3+0Co4+0Ni3+0.25Ni4+0.5
0.368476	1.01044	0.372321	Ca2+0.75La3+0.25Mn3+0Mn4+0.5Fe3+0Fe4+0Co3+0.25Co4+0Ni3+0Ni4+0.25
0.368578	1.0683	0.39375	Ba2+0.75La3+0.25Mn3+0Mn4+0.5Fe3+0Fe4+0.25Co3+0Co4+0Ni3+0.25Ni4+0
0.368621	1.04056	0.383571	Rb+0.25La3+0.75Mn3+0Mn4+0Fe3+0Fe4+0Co3+0.5Co4+0.5Ni3+0Ni4+0
0.368638	1.04269	0.384375	Ba2+0.5Pr3+0.5Mn3+0Mn4+0.25Fe3+0.25Fe4+0Co3+0.25Co4+0Ni3+0Ni4+0.25
0.368653	1.02836	0.379107	Ca2+0.75Ba2+0.25Mn3+0Mn4+0Fe3+0Fe4+0.25Co3+0Co4+0.5Ni3+0Ni4+0.25
0.36868	1.04766	0.38625	Cs+0.25Ce3+0.75Mn3+0Mn4+0Fe3+0Fe4+0Co3+0.25Co4+0.5Ni3+0.25Ni4+0
0.368698	1.00886	0.371964	Ca2+0.75Ce3+0.25Mn3+0Mn4+0Fe3+0Fe4+0Co3+0.25Co4+0.5Ni3+0Ni4+0.25
0.368706	1.05049	0.387321	Ba2+0.5La3+0.5Mn3+0.5Mn4+0Fe3+0Fe4+0Co3+0Co4+0.25Ni3+0Ni4+0.25
0.36872	1.0519	0.387857	K+0.5Ce3+0.5Mn3+0Mn4+0Fe3+0Fe4+0.25Co3+0Co4+0.75Ni3+0Ni4+0
0.368721	1.01824	0.375446	Sr2+0.5Pr3+0.5Mn3+0Mn4+0Fe3+0.25Fe4+0Co3+0.25Co4+0Ni3+0Ni4+0.5
0.368775	1.06676	0.393393	Ba2+0.75Ce3+0.25Mn3+0Mn4+0Fe3+0Fe4+0.25Co3+0Co4+0.5Ni3+0.25Ni4+0
0.368783	1.0401	0.383571	Cs+0.25Pr3+0.75Mn3+0Mn4+0Fe3+0Fe4+0Co3+0.5Co4+0.5Ni3+0Ni4+0
0.368813	1.01024	0.372589	Ca2+0.75La3+0.25Mn3+0Mn4+0Fe3+0.25Fe4+0Co3+0Co4+0.25Ni3+0Ni4+0.5
0.368841	1.04042	0.38375	Rb+0.25La3+0.75Mn3+0Mn4+0.25Fe3+0Fe4+0Co3+0.5Co4+0.25Ni3+0Ni4+0
0.368874	1.02822	0.379286	Ca2+0.75Ba2+0.25Mn3+0Mn4+0.25Fe3+0Fe4+0.25Co3+0Co4+0.25Ni3+0Ni4+0.25
0.368898	1.04752	0.386429	Cs+0.25Ce3+0.75Mn3+0Mn4+0.25Fe3+0Fe4+0Co3+0.25Co4+0.25Ni3+0.25Ni4+0
0.368911	1.03466	0.381696	K+0.25La3+0.75Mn3+0.25Mn4+0Fe3+0.25Fe4+0Co3+0Co4+0Ni3+0Ni4+0.5
0.368923	1.00873	0.372143	Ca2+0.75Ce3+0.25Mn3+0Mn4+0.25Fe3+0Fe4+0Co3+0.25Co4+0.25Ni3+0Ni4+0.25
0.368924	1.05035	0.3875	Ba2+0.5La3+0.5Mn3+0Mn4+0Fe3+0Fe4+0.25Co3+0.25Co4+0Ni3+0.25Ni4+0.25
0.368937	1.05177	0.388036	K+0.5Ce3+0.5Mn3+0Mn4+0.25Fe3+0Fe4+0.25Co3+0Co4+0.5Ni3+0Ni4+0
0.368962	1.02314	0.3775	Sr2+0.5Ce3+0.5Mn3+0Mn4+0Fe3+0Fe4+0Co3+0.25Co4+0.25Ni3+0.25Ni4+0.25
0.368964	1.05459	0.389107	K+0.5La3+0.5Mn3+0Mn4+0Fe3+0Fe4+0.5Co3+0Co4+0.25Ni3+0Ni4+0.25
0.368975	1.02601	0.378571	Sr2+0.5La3+0.5Mn3+0.5Mn4+0Fe3+0Fe4+0Co3+0Co4+0Ni3+0Ni4+0.5
0.368989	1.06662	0.393571	Ba2+0.75Ce3+0.25Mn3+0Mn4+0.25Fe3+0Fe4+0.25Co3+0Co4+0.25Ni3+0.25Ni4+0
0.368996	1.0303	0.380179	K+0.25Ce3+0.75Mn3+0Mn4+0Fe3+0Fe4+0Co3+0Co4+0.25Ni3+0.5Ni4+0.25
0.369002	1.03997	0.38375	Cs+0.25Pr3+0.75Mn3+0Mn4+0.25Fe3+0Fe4+0Co3+0.5Co4+0.25Ni3+0Ni4+0
0.369004	1.03173	0.380714	Sr2+0.75La3+0.25Mn3+0Mn4+0Fe3+0Fe4+0Co3+0.25Co4+0.75Ni3+0Ni4+0
0.369038	1.01011	0.372768	Ca2+0.75La3+0.25Mn3+0Mn4+0.25Fe3+0.25Fe4+0Co3+0Co4+0Ni3+0Ni4+0.5
0.36906	1.04029	0.383929	Rb+0.25La3+0.75Mn3+0Mn4+0.5Fe3+0Fe4+0Co3+0.5Co4+0Ni3+0Ni4+0
0.369096	1.02809	0.379464	Ca2+0.75Ba2+0.25Mn3+0Mn4+0.5Fe3+0Fe4+0.25Co3+0Co4+0Ni3+0Ni4+0.25
0.369116	1.04739	0.386607	Cs+0.25Ce3+0.75Mn3+0Mn4+0.5Fe3+0Fe4+0Co3+0.25Co4+0Ni3+0.25Ni4+0
0.369128	1.02268	0.3775	K+0.25Pr3+0.75Mn3+0Mn4+0Fe3+0Fe4+0Co3+0.25Co4+0.25Ni3+0.25Ni4+0.25
0.369148	1.0086	0.372321	Ca2+0.5Ce3+0.5Mn3+0.25Mn4+0Fe3+0Fe4+0Co3+0.25Co4+0Ni3+0Ni4+0.5
0.369154	1.05163	0.388214	K+0.5Ce3+0.5Mn3+0Mn4+0.5Fe3+0Fe4+0.25Co3+0Co4+0.25Ni3+0Ni4+0
0.369181	1.05446	0.389286	K+0.5La3+0.5Mn3+0Mn4+0.25Fe3+0Fe4+0.5Co3+0Co4+0Ni3+0Ni4+0.25
0.369185	1.02301	0.377679	Sr2+0.5Ce3+0.5Mn3+0Mn4+0.25Fe3+0Fe4+0Co3+0.25Co4+0Ni3+0.25Ni4+0.25
0.369185	1.04235	0.384821	Ba2+0.5Pr3+0.5Mn3+0Mn4+0Fe3+0Fe4+0.25Co3+0.5Co4+0Ni3+0Ni4+0.25
0.369204	1.06648	0.39375	Ba2+0.75Ce3+0.25Mn3+0Mn4+0.5Fe3+0Fe4+0.25Co3+0Co4+0Ni3+0.25Ni4+0
0.369217	1.03017	0.380357	K+0.25Ce3+0.75Mn3+0Mn4+0.25Fe3+0Fe4+0Co3+0Co4+0Ni3+0.5Ni4+0.25
0.369222	1.03983	0.383929	Cs+0.25Pr3+0.75Mn3+0Mn4+0.5Fe3+0Fe4+0Co3+0.5Co4+0Ni3+0Ni4+0
0.369225	1.0316	0.380893	Sr2+0.75La3+0.25Mn3+0Mn4+0.25Fe3+0Fe4+0Co3+0.25Co4+0.5Ni3+0Ni4+0
0.36926	1.02763	0.379464	Sr2+0.75Pr3+0.25Mn3+0.25Mn4+0Fe3+0Fe4+0.25Co3+0Co4+0Ni3+0Ni4+0.5
0.36935	1.02255	0.377679	K+0.25Pr3+0.75Mn3+0Mn4+0.25Fe3+0Fe4+0Co3+0.25Co4+0Ni3+0.25Ni4+0.25
0.369371	1.0515	0.388393	K+0.5Ce3+0.5Mn3+0Mn4+0.75Fe3+0Fe4+0.25Co3+0Co4+0Ni3+0Ni4+0
0.369389	1.04009	0.384196	Rb+0.25La3+0.75Mn3+0Mn4+0Fe3+0.25Fe4+0Co3+0.25Co4+0.25Ni3+0Ni4+0.25
0.369389	1.08045	0.399107	Cs+0.5Pr3+0.5Mn3+0Mn4+0Fe3+0Fe4+0.75Co3+0Co4+0Ni3+0Ni4+0.25
0.369407	1.02288	0.377857	Ca2+0.5Sr2+0.5Mn3+0Mn4+0Fe3+0Fe4+0Co3+0Co4+1.0Ni3+0Ni4+0
0.369443	1.04718	0.386875	Cs+0.25Ce3+0.75Mn3+0Mn4+0Fe3+0.25Fe4+0Co3+0Co4+0.25Ni3+0.25Ni4+0.25
0.369446	1.03147	0.381071	Sr2+0.75La3+0.25Mn3+0Mn4+0.5Fe3+0Fe4+0Co3+0.25Co4+0.25Ni3+0Ni4+0
0.369486	1.0084	0.372589	Ca2+0.75Ce3+0.25Mn3+0Mn4+0Fe3+0.25Fe4+0Co3+0Co4+0.25Ni3+0Ni4+0.5
0.369551	1.03963	0.384196	Cs+0.25Pr3+0.75Mn3+0Mn4+0Fe3+0.25Fe4+0Co3+0.25Co4+0.25Ni3+0Ni4+0.25
0.3696	1.00978	0.373214	Ca2+0.75La3+0.25Mn3+0Mn4+0Fe3+0Fe4+0.25Co3+0.25Co4+0Ni3+0Ni4+0.5
0.369608	1.03995	0.384375	Rb+0.25La3+0.75Mn3+0Mn4+0.25Fe3+0.25Fe4+0Co3+0.25Co4+0Ni3+0Ni4+0.25
0.369629	1.02274	0.378036	Ca2+0.5Sr2+0.5Mn3+0Mn4+0.25Fe3+0Fe4+0Co3+0Co4+0.75Ni3+0Ni4+0
0.36965	1.06761	0.394643	Ba2+0.75La3+0.25Mn3+0Mn4+0Fe3+0Fe4+0.5Co3+0Co4+0Ni3+0.25Ni4+0.25
0.36966	1.0299	0.380714	Sr2+0.75Ce3+0.25Mn3+0Mn4+0Fe3+0Fe4+0Co3+0.25Co4+0.75Ni3+0Ni4+0
0.369661	1.04705	0.387054	Cs+0.25Ce3+0.75Mn3+0Mn4+0.25Fe3+0.25Fe4+0Co3+0Co4+0Ni3+0.25Ni4+0.25
0.369667	1.03133	0.38125	Sr2+0.75La3+0.25Mn3+0Mn4+0.75Fe3+0Fe4+0Co3+0.25Co4+0Ni3+0Ni4+0
0.369679	1.04917	0.387857	Sr2+0.75Ba2+0.25Mn3+0Mn4+0Fe3+0Fe4+0.25Co3+0Co4+0.75Ni3+0Ni4+0
0.369711	1.00827	0.372768	Ca2+0.75Ce3+0.25Mn3+0Mn4+0.25Fe3+0.25Fe4+0Co3+0Co4+0Ni3+0Ni4+0.5
0.369741	1.02268	0.378125	Sr2+0.5Ce3+0.5Mn3+0Mn4+0Fe3+0.25Fe4+0Co3+0Co4+0Ni3+0.25Ni4+0.5
0.36977	1.0395	0.384375	Cs+0.25Pr3+0.75Mn3+0Mn4+0.25Fe3+0.25Fe4+0Co3+0.25Co4+0Ni3+0Ni4+0.25
0.369777	1.03127	0.381339	Sr2+0.75La3+0.25Mn3+0Mn4+0Fe3+0.25Fe4+0Co3+0Co4+0.5Ni3+0Ni4+0.25
0.369817	1.02802	0.380179	Rb+0.25Pr3+0.75Mn3+0Mn4+0Fe3+0Fe4+0Co3+0Co4+0.25Ni3+0.5Ni4+0.25
0.369852	1.02261	0.378214	Ca2+0.5Sr2+0.5Mn3+0Mn4+0.5Fe3+0Fe4+0Co3+0Co4+0.5Ni3+0Ni4+0
0.369875	1.06358	0.393393	Ba2+0.75Pr3+0.25Mn3+0Mn4+0Fe3+0Fe4+0.25Co3+0Co4+0.5Ni3+0.25Ni4+0
0.369879	1.00564	0.371964	Ca2+0.75Pr3+0.25Mn3+0Mn4+0Fe3+0Fe4+0Co3+0.25Co4+0.5Ni3+0Ni4+0.25
0.369881	1.02977	0.380893	Sr2+0.75Ce3+0.25Mn3+0Mn4+0.25Fe3+0Fe4+0Co3+0.25Co4+0.5Ni3+0Ni4+0
0.369897	1.04904	0.388036	Sr2+0.75Ba2+0.25Mn3+0Mn4+0.25Fe3+0Fe4+0.25Co3+0Co4+0.5Ni3+0Ni4+0
0.369906	1.02222	0.378125	K+0.25Pr3+0.75Mn3+0Mn4+0Fe3+0.25Fe4+0Co3+0Co4+0Ni3+0.25Ni4+0.5
0.369988	1.04685	0.387321	Cs+0.25Ce3+0.75Mn3+0.5Mn4+0Fe3+0Fe4+0Co3+0Co4+0.25Ni3+0Ni4+0.25
0.369998	1.03113	0.381518	Sr2+0.75La3+0.25Mn3+0Mn4+0.25Fe3+0.25Fe4+0Co3+0Co4+0.25Ni3+0Ni4+0.25
0.370024	1.05109	0.388929	Cs+0.25La3+0.75Mn3+0Mn4+0Fe3+0Fe4+0Co3+0Co4+0.5Ni3+0.5Ni4+0
0.370039	1.02788	0.380357	Rb+0.25Pr3+0.75Mn3+0Mn4+0.25Fe3+0Fe4+0Co3+0Co4+0Ni3+0.5Ni4+0.25
0.370075	1.02248	0.378393	Ca2+0.5Sr2+0.5Mn3+0Mn4+0.75Fe3+0Fe4+0Co3+0Co4+0.25Ni3+0Ni4+0
0.37009	1.06345	0.393571	Ba2+0.75Pr3+0.25Mn3+0Mn4+0.25Fe3+0Fe4+0.25Co3+0Co4+0.25Ni3+0.25Ni4+0
0.370102	1.02964	0.381071	K+0.25Ce3+0.75Mn3+0.25Mn4+0Fe3+0Fe4+0Co3+0.25Co4+0.25Ni3+0Ni4+0.25
0.370105	1.00551	0.372143	Ca2+0.75Pr3+0.25Mn3+0Mn4+0.25Fe3+0Fe4+0Co3+0.25Co4+0.25Ni3+0Ni4+0.25
0.370115	1.0489	0.388214	Sr2+0.75Ba2+0.25Mn3+0Mn4+0.5Fe3+0Fe4+0.25Co3+0Co4+0.25Ni3+0Ni4+0
0.370157	1.03962	0.384821	Rb+0.25La3+0.75Mn3+0Mn4+0Fe3+0Fe4+0.25Co3+0.5Co4+0Ni3+0Ni4+0.25
0.370204	1.02743	0.380357	Ca2+0.75Ba2+0.25Mn3+0Mn4+0Fe3+0Fe4+0.5Co3+0Co4+0Ni3+0Ni4+0.5
0.370207	1.04671	0.3875	Cs+0.25Ce3+0.75Mn3+0Mn4+0Fe3+0Fe4+0.25Co3+0.25Co4+0Ni3+0.25Ni4+0.25
0.370219	1.031	0.381696	Sr2+0.75La3+0.25Mn3+0Mn4+0.5Fe3+0.25Fe4+0Co3+0Co4+0Ni3+0Ni4+0.25
0.370241	1.05096	0.389107	K+0.5Ce3+0.5Mn3+0Mn4+0Fe3+0Fe4+0.5Co3+0Co4+0.25Ni3+0Ni4+0.25
0.370274	1.00794	0.373214	Ca2+0.75Ce3+0.25Mn3+0Mn4+0Fe3+0Fe4+0.25Co3+0.25Co4+0Ni3+0Ni4+0.5
0.370278	1.0658	0.394643	Ba2+0.75Ce3+0.25Mn3+0Mn4+0Fe3+0Fe4+0.5Co3+0Co4+0Ni3+0.25Ni4+0.25
0.370297	1.02235	0.378571	Ca2+0.5Sr2+0.5Mn3+0Mn4+1.0Fe3+0Fe4+0Co3+0Co4+0Ni3+0Ni4+0
0.370305	1.06331	0.39375	Ba2+0.75Pr3+0.25Mn3+0Mn4+0.5Fe3+0Fe4+0.25Co3+0Co4+0Ni3+0.25Ni4+0
0.370319	1.03916	0.384821	Cs+0.25Pr3+0.75Mn3+0Mn4+0Fe3+0Fe4+0.25Co3+0.5Co4+0Ni3+0Ni4+0.25
0.370323	1.02951	0.38125	K+0.25Ce3+0.75Mn3+0.25Mn4+0.25Fe3+0Fe4+0Co3+0.25Co4+0Ni3+0Ni4+0.25
0.370331	1.00538	0.372321	Ca2+0.75Pr3+0.25Mn3+0Mn4+0.5Fe3+0Fe4+0Co3+0.25Co4+0Ni3+0Ni4+0.25
0.370332	1.04877	0.388393	Sr2+0.75Ba2+0.25Mn3+0Mn4+0.75Fe3+0Fe4+0.25Co3+0Co4+0Ni3+0Ni4+0
0.370346	1.0198	0.377679	Ba2+0.25Pr3+0.75Mn3+0Mn4+0Fe3+0Fe4+0Co3+0.75Co4+0Ni3+0Ni4+0.25
0.370389	1.00281	0.371429	Ca2+0.5Pr3+0.5Mn3+0Mn4+0Fe3+0Fe4+0Co3+0Co4+0Ni3+0.5Ni4+0.5
0.370434	1.02944	0.381339	Sr2+0.75Ce3+0.25Mn3+0Mn4+0Fe3+0.25Fe4+0Co3+0Co4+0.5Ni3+0Ni4+0.25
0.370459	1.05082	0.389286	K+0.5Ce3+0.5Mn3+0Mn4+0.25Fe3+0Fe4+0.5Co3+0Co4+0Ni3+0Ni4+0.25
0.370463	1.02189	0.378571	K+0.25Pr3+0.75Mn3+0.5Mn4+0Fe3+0Fe4+0Co3+0Co4+0Ni3+0Ni4+0.5
0.370513	1.01934	0.377679	Sr2+0.25La3+0.75Mn3+0Mn4+0Fe3+0Fe4+0Co3+0.75Co4+0Ni3+0Ni4+0.25
0.370551	1.0308	0.381964	Sr2+0.75La3+0.25Mn3+0Mn4+0Fe3+0Fe4+0.25Co3+0.25Co4+0.25Ni3+0Ni4+0.25
0.370572	1.03508	0.383571	Rb+0.25Ce3+0.75Mn3+0Mn4+0Fe3+0Fe4+0Co3+0.5Co4+0.5Ni3+0Ni4+0
0.370643	1.04644	0.387857	Ca2+0.5Ba2+0.5Mn3+0Mn4+0Fe3+0Fe4+0.25Co3+0Co4+0.75Ni3+0Ni4+0
0.370655	1.02931	0.381518	Sr2+0.75Ce3+0.25Mn3+0Mn4+0.25Fe3+0.25Fe4+0Co3+0Co4+0.25Ni3+0Ni4+0.25
0.370665	1.04927	0.388929	Ba2+0.5La3+0.5Mn3+0Mn4+0Fe3+0Fe4+0Co3+0Co4+0.5Ni3+0.5Ni4+0
0.37067	1.00518	0.372589	Ca2+0.75Pr3+0.25Mn3+0Mn4+0Fe3+0.25Fe4+0Co3+0Co4+0.25Ni3+0Ni4+0.5
0.370772	1.03067	0.382143	Sr2+0.75La3+0.25Mn3+0Mn4+0.25Fe3+0Fe4+0.25Co3+0.25Co4+0Ni3+0Ni4+0.25
0.370792	1.03495	0.38375	Rb+0.25Ce3+0.75Mn3+0Mn4+0.25Fe3+0Fe4+0Co3+0.5Co4+0.25Ni3+0Ni4+0
0.370812	1.0267	0.380714	Sr2+0.75Pr3+0.25Mn3+0Mn4+0Fe3+0Fe4+0Co3+0.25Co4+0.75Ni3+0Ni4+0
0.370862	1.04631	0.388036	Ca2+0.5Ba2+0.5Mn3+0Mn4+0.25Fe3+0Fe4+0.25Co3+0Co4+0.5Ni3+0Ni4+0
0.370877	1.02917	0.381696	K+0.25Ce3+0.75Mn3+0.25Mn4+0Fe3+0.25Fe4+0Co3+0Co4+0Ni3+0Ni4+0.5
0.370883	1.04914	0.389107	Ba2+0.5La3+0.5Mn3+0Mn4+0.25Fe3+0Fe4+0Co3+0Co4+0.25Ni3+0.5Ni4+0
0.370895	1.00505	0.372768	Ca2+0.75Pr3+0.25Mn3+0Mn4+0.25Fe3+0.25Fe4+0Co3+0Co4+0Ni3+0Ni4+0.5
0.370926	1.02735	0.381071	Rb+0.25Pr3+0.75Mn3+0.25Mn4+0Fe3+0Fe4+0Co3+0.25Co4+0.25Ni3+0Ni4+0.25
0.370938	1.04128	0.38625	Ba2+0.5Pr3+0.5Mn3+0Mn4+0Fe3+0Fe4+0Co3+0.25Co4+0.5Ni3+0.25Ni4+0
0.37095	1.01044	0.374821	Ca2+0.5La3+0.5Mn3+0Mn4+0Fe3+0Fe4+0Co3+0.5Co4+0.25Ni3+0Ni4+0.25
0.370965	1.02195	0.379107	Ca2+0.5Sr2+0.5Mn3+0Mn4+0Fe3+0Fe4+0.25Co3+0Co4+0.5Ni3+0Ni4+0.25
0.370966	1.04553	0.387857	K+0.5Pr3+0.5Mn3+0Mn4+0Fe3+0Fe4+0.25Co3+0Co4+0.75Ni3+0Ni4+0
0.370973	1.02481	0.380179	Sr2+0.5La3+0.5Mn3+0Mn4+0Fe3+0Fe4+0Co3+0Co4+0.25Ni3+0.5Ni4+0.25
0.371002	1.07238	0.397857	Sr2+0.25Ba2+0.75Mn3+0Mn4+0Fe3+0Fe4+0.5Co3+0Co4+0.5Ni3+0Ni4+0
0.371012	1.03481	0.383929	Rb+0.25Ce3+0.75Mn3+0Mn4+0.5Fe3+0Fe4+0Co3+0.5Co4+0Ni3+0Ni4+0
0.371034	1.02657	0.380893	Sr2+0.75Pr3+0.25Mn3+0Mn4+0.25Fe3+0Fe4+0Co3+0.25Co4+0.5Ni3+0Ni4+0
0.37108	1.04617	0.388214	Ca2+0.5Ba2+0.5Mn3+0Mn4+0.5Fe3+0Fe4+0.25Co3+0Co4+0.25Ni3+0Ni4+0
0.371101	1.049	0.389286	Ba2+0.5La3+0.5Mn3+0Mn4+0.5Fe3+0Fe4+0Co3+0Co4+0Ni3+0.5Ni4+0
0.371111	1.05042	0.389821	Cs+0.25La3+0.75Mn3+0.25Mn4+0Fe3+0Fe4+0Co3+0.25Co4+0.5Ni3+0Ni4+0
0.371147	1.02722	0.38125	Rb+0.25Pr3+0.75Mn3+0.25Mn4+0.25Fe3+0Fe4+0Co3+0.25Co4+0Ni3+0Ni4+0.25
0.371157	1.04115	0.386429	Ba2+0.5Pr3+0.5Mn3+0Mn4+0.25Fe3+0Fe4+0Co3+0.25Co4+0.25Ni3+0.25Ni4+0
0.371175	1.01031	0.375	Ca2+0.5La3+0.5Mn3+0Mn4+0.25Fe3+0Fe4+0Co3+0.5Co4+0Ni3+0Ni4+0.25
0.371184	1.0454	0.388036	K+0.5Pr3+0.5Mn3+0Mn4+0.25Fe3+0Fe4+0.25Co3+0Co4+0.5Ni3+0Ni4+0
0.371188	1.02182	0.379286	Ca2+0.5Sr2+0.5Mn3+0Mn4+0.25Fe3+0Fe4+0.25Co3+0Co4+0.25Ni3+0Ni4+0.25
0.371195	1.02468	0.380357	Sr2+0.5La3+0.5Mn3+0Mn4+0.25Fe3+0Fe4+0Co3+0Co4+0Ni3+0.5Ni4+0.25
0.371204	1.04823	0.389107	Sr2+0.75Ba2+0.25Mn3+0Mn4+0Fe3+0Fe4+0.5Co3+0Co4+0.25Ni3+0Ni4+0.25
0.371209	1.02897	0.381964	Sr2+0.75Ce3+0.25Mn3+0Mn4+0Fe3+0Fe4+0.25Co3+0.25Co4+0.25Ni3+0Ni4+0.25
0.371216	1.07225	0.398036	Sr2+0.25Ba2+0.75Mn3+0Mn4+0.25Fe3+0Fe4+0.5Co3+0Co4+0.25Ni3+0Ni4+0
0.371226	1.03325	0.383571	K+0.25La3+0.75Mn3+0Mn4+0Fe3+0Fe4+0Co3+0.5Co4+0.5Ni3+0Ni4+0
0.371256	1.02644	0.381071	Sr2+0.75Pr3+0.25Mn3+0Mn4+0.5Fe3+0Fe4+0Co3+0.25Co4+0.25Ni3+0Ni4+0
0.371291	1.01672	0.3775	Sr2+0.5Pr3+0.5Mn3+0Mn4+0Fe3+0Fe4+0Co3+0.25Co4+0.25Ni3+0.25Ni4+0.25
0.371299	1.04604	0.388393	Ca2+0.5Ba2+0.5Mn3+0Mn4+0.75Fe3+0Fe4+0.25Co3+0Co4+0Ni3+0Ni4+0
0.371325	1.03034	0.382589	Sr2+0.75La3+0.25Mn3+0Mn4+0Fe3+0.25Fe4+0.25Co3+0Co4+0Ni3+0Ni4+0.5
0.371329	1.05028	0.39	Cs+0.25La3+0.75Mn3+0.25Mn4+0.25Fe3+0Fe4+0Co3+0.25Co4+0.25Ni3+0Ni4+0
0.371343	1.03461	0.384196	Rb+0.25Ce3+0.75Mn3+0Mn4+0Fe3+0.25Fe4+0Co3+0.25Co4+0.25Ni3+0Ni4+0.25
0.371377	1.04101	0.386607	Ba2+0.5Pr3+0.5Mn3+0Mn4+0.5Fe3+0Fe4+0Co3+0.25Co4+0Ni3+0.25Ni4+0
0.371383	1.06263	0.394643	Ba2+0.75Pr3+0.25Mn3+0Mn4+0Fe3+0Fe4+0.5Co3+0Co4+0Ni3+0.25Ni4+0.25
0.3714	1.00873	0.374643	Ca2+0.75La3+0.25Mn3+0Mn4+0Fe3+0Fe4+0Co3+0Co4+0.5Ni3+0.25Ni4+0.25
0.371403	1.04526	0.388214	K+0.5Pr3+0.5Mn3+0Mn4+0.5Fe3+0Fe4+0.25Co3+0Co4+0.25Ni3+0Ni4+0
0.371411	1.02168	0.379464	Ca2+0.5Sr2+0.5Mn3+0Mn4+0.5Fe3+0Fe4+0.25Co3+0Co4+0Ni3+0Ni4+0.25
0.371422	1.04809	0.389286	Sr2+0.75Ba2+0.25Mn3+0Mn4+0.25Fe3+0Fe4+0.5Co3+0Co4+0Ni3+0Ni4+0.25
0.37143	1.07211	0.398214	Sr2+0.25Ba2+0.75Mn3+0Mn4+0.5Fe3+0Fe4+0.5Co3+0Co4+0Ni3+0Ni4+0
0.371431	1.02884	0.382143	Sr2+0.75Ce3+0.25Mn3+0Mn4+0.25Fe3+0Fe4+0.25Co3+0.25Co4+0Ni3+0Ni4+0.25
0.371447	1.03312	0.38375	K+0.25La3+0.75Mn3+0Mn4+0.25Fe3+0Fe4+0Co3+0.5Co4+0.25Ni3+0Ni4+0
0.37146	1.00472	0.373214	Ca2+0.75Pr3+0.25Mn3+0Mn4+0Fe3+0Fe4+0.25Co3+0.25Co4+0Ni3+0Ni4+0.5
0.371478	1.02631	0.38125	Sr2+0.75Pr3+0.25Mn3+0Mn4+0.75Fe3+0Fe4+0Co3+0.25Co4+0Ni3+0Ni4+0
0.371515	1.01659	0.377679	Sr2+0.5Pr3+0.5Mn3+0Mn4+0.25Fe3+0Fe4+0Co3+0.25Co4+0Ni3+0.25Ni4+0.25
0.371521	1.00215	0.372321	Ca2+0.5Pr3+0.5Mn3+0.25Mn4+0Fe3+0Fe4+0Co3+0.25Co4+0Ni3+0Ni4+0.5
0.371547	1.05015	0.390179	Cs+0.25La3+0.75Mn3+0Mn4+0Fe3+0Fe4+0.25Co3+0Co4+0Ni3+0.5Ni4+0.25
0.371549	1.03092	0.383036	Ba2+0.25La3+0.75Mn3+0Mn4+0Fe3+0Fe4+0Co3+0.25Co4+0Ni3+0.5Ni4+0.25
0.371564	1.03448	0.384375	Rb+0.25Ce3+0.75Mn3+0Mn4+0.25Fe3+0.25Fe4+0Co3+0.25Co4+0Ni3+0Ni4+0.25
0.371589	1.02624	0.381339	Sr2+0.75Pr3+0.25Mn3+0Mn4+0Fe3+0.25Fe4+0Co3+0Co4+0.5Ni3+0Ni4+0.25
0.371622	1.04513	0.388393	K+0.5Pr3+0.5Mn3+0Mn4+0.75Fe3+0Fe4+0.25Co3+0Co4+0Ni3+0Ni4+0
0.371626	1.0086	0.374821	Ca2+0.75La3+0.25Mn3+0Mn4+0.25Fe3+0Fe4+0Co3+0Co4+0.25Ni3+0.25Ni4+0.25
0.371668	1.03299	0.383929	K+0.25La3+0.75Mn3+0Mn4+0.5Fe3+0Fe4+0Co3+0.5Co4+0Ni3+0Ni4+0
0.371702	1.02689	0.381696	Rb+0.25Pr3+0.75Mn3+0.25Mn4+0Fe3+0.25Fe4+0Co3+0Co4+0Ni3+0Ni4+0.5
0.371706	1.04081	0.386875	Ba2+0.5Pr3+0.5Mn3+0Mn4+0Fe3+0.25Fe4+0Co3+0Co4+0.25Ni3+0.25Ni4+0.25
0.371738	1.00998	0.375446	Ca2+0.5La3+0.5Mn3+0Mn4+0Fe3+0.25Fe4+0Co3+0.25Co4+0Ni3+0Ni4+0.5
0.371755	1.0486	0.389821	Ba2+0.5La3+0.5Mn3+0.25Mn4+0Fe3+0Fe4+0Co3+0.25Co4+0.5Ni3+0Ni4+0
0.371811	1.02611	0.381518	Sr2+0.75Pr3+0.25Mn3+0Mn4+0.25Fe3+0.25Fe4+0Co3+0Co4+0.25Ni3+0Ni4+0.25
0.371851	1.00847	0.375	Ca2+0.75La3+0.25Mn3+0Mn4+0.5Fe3+0Fe4+0Co3+0Co4+0Ni3+0.25Ni4+0.25
0.371874	1.04994	0.390446	Cs+0.25La3+0.75Mn3+0.25Mn4+0Fe3+0.25Fe4+0Co3+0Co4+0.25Ni3+0Ni4+0.25
0.371914	1.03855	0.38625	Rb+0.25La3+0.75Mn3+0Mn4+0Fe3+0Fe4+0Co3+0.25Co4+0.5Ni3+0.25Ni4+0
0.371925	1.04068	0.387054	Ba2+0.5Pr3+0.5Mn3+0Mn4+0.25Fe3+0.25Fe4+0Co3+0Co4+0Ni3+0.25Ni4+0.25
0.371954	1.04564	0.388929	Cs+0.25Ce3+0.75Mn3+0Mn4+0Fe3+0Fe4+0Co3+0Co4+0.5Ni3+0.5Ni4+0
0.371973	1.04846	0.39	Ba2+0.5La3+0.5Mn3+0.25Mn4+0.25Fe3+0Fe4+0Co3+0.25Co4+0.25Ni3+0Ni4+0
0.371985	1.02851	0.382589	Sr2+0.75Ce3+0.25Mn3+0Mn4+0Fe3+0.25Fe4+0.25Co3+0Co4+0Ni3+0Ni4+0.5
0.371999	1.03279	0.384196	K+0.25La3+0.75Mn3+0Mn4+0Fe3+0.25Fe4+0Co3+0.25Co4+0.25Ni3+0Ni4+0.25
0.372033	1.02597	0.381696	Sr2+0.75Pr3+0.25Mn3+0Mn4+0.5Fe3+0.25Fe4+0Co3+0Co4+0Ni3+0Ni4+0.25
0.372074	1.01626	0.378125	Sr2+0.5Pr3+0.5Mn3+0Mn4+0Fe3+0.25Fe4+0Co3+0Co4+0Ni3+0.25Ni4+0.5
0.372077	1.03809	0.38625	Cs+0.25Pr3+0.75Mn3+0Mn4+0Fe3+0Fe4+0Co3+0.25Co4+0.5Ni3+0.25Ni4+0
0.372078	1.00689	0.374643	Ca2+0.75Ce3+0.25Mn3+0Mn4+0Fe3+0Fe4+0Co3+0Co4+0.5Ni3+0.25Ni4+0.25
0.372085	1.02415	0.381071	Sr2+0.5La3+0.5Mn3+0.25Mn4+0Fe3+0Fe4+0Co3+0.25Co4+0.25Ni3+0Ni4+0.25
0.372091	1.04981	0.390625	Cs+0.25La3+0.75Mn3+0.25Mn4+0.25Fe3+0.25Fe4+0Co3+0Co4+0Ni3+0Ni4+0.25
0.372115	1.03415	0.384821	Rb+0.25Ce3+0.75Mn3+0Mn4+0Fe3+0Fe4+0.25Co3+0.5Co4+0Ni3+0Ni4+0.25
0.372134	1.03841	0.386429	Rb+0.25La3+0.75Mn3+0Mn4+0.25Fe3+0Fe4+0Co3+0.25Co4+0.25Ni3+0.25Ni4+0
0.372173	1.0455	0.389107	Cs+0.25Ce3+0.75Mn3+0Mn4+0.25Fe3+0Fe4+0Co3+0Co4+0.25Ni3+0.5Ni4+0
0.372191	1.04833	0.390179	Ba2+0.5La3+0.5Mn3+0Mn4+0Fe3+0Fe4+0.25Co3+0Co4+0Ni3+0.5Ni4+0.25
0.37222	1.03265	0.384375	K+0.25La3+0.75Mn3+0Mn4+0.25Fe3+0.25Fe4+0Co3+0.25Co4+0Ni3+0Ni4+0.25
0.372254	1.04048	0.387321	Ba2+0.5Pr3+0.5Mn3+0.5Mn4+0Fe3+0Fe4+0Co3+0Co4+0.25Ni3+0Ni4+0.25
0.372297	1.03796	0.386429	Cs+0.25Pr3+0.75Mn3+0Mn4+0.25Fe3+0Fe4+0Co3+0.25Co4+0.25Ni3+0.25Ni4+0
0.372303	1.02115	0.380179	Sr2+0.5Ce3+0.5Mn3+0Mn4+0Fe3+0Fe4+0Co3+0Co4+0.25Ni3+0.5Ni4+0.25
0.372304	1.00676	0.374821	Ca2+0.5Ce3+0.5Mn3+0Mn4+0Fe3+0Fe4+0Co3+0.5Co4+0.25Ni3+0Ni4+0.25
0.372307	1.02402	0.38125	Sr2+0.5La3+0.5Mn3+0.25Mn4+0.25Fe3+0Fe4+0Co3+0.25Co4+0Ni3+0Ni4+0.25
0.372321	1.02974	0.383393	Sr2+0.75La3+0.25Mn3+0Mn4+0Fe3+0Fe4+0Co3+0Co4+0.75Ni3+0.25Ni4+0
0.372354	1.03828	0.386607	Rb+0.25La3+0.75Mn3+0Mn4+0.5Fe3+0Fe4+0Co3+0.25Co4+0Ni3+0.25Ni4+0
0.372367	1.02577	0.381964	Sr2+0.75Pr3+0.25Mn3+0Mn4+0Fe3+0Fe4+0.25Co3+0.25Co4+0.25Ni3+0Ni4+0.25
0.372391	1.04537	0.389286	Cs+0.25Ce3+0.75Mn3+0Mn4+0.5Fe3+0Fe4+0Co3+0Co4+0Ni3+0.5Ni4+0
0.372443	1.06584	0.396964	Ba2+0.75La3+0.25Mn3+0.25Mn4+0Fe3+0Fe4+0.25Co3+0Co4+0.5Ni3+0Ni4+0
0.37247	1.0207	0.380179	K+0.25Pr3+0.75Mn3+0Mn4+0Fe3+0Fe4+0Co3+0Co4+0.25Ni3+0.5Ni4+0.25
0.372474	1.04034	0.3875	Ba2+0.5Pr3+0.5Mn3+0Mn4+0Fe3+0Fe4+0.25Co3+0.25Co4+0Ni3+0.25Ni4+0.25
0.372497	1.04459	0.389107	K+0.5Pr3+0.5Mn3+0Mn4+0Fe3+0Fe4+0.5Co3+0Co4+0.25Ni3+0Ni4+0.25
0.372501	1.07143	0.399107	Sr2+0.25Ba2+0.75Mn3+0Mn4+0Fe3+0Fe4+0.75Co3+0Co4+0Ni3+0Ni4+0.25
0.372517	1.03782	0.386607	Cs+0.25Pr3+0.75Mn3+0Mn4+0.5Fe3+0Fe4+0Co3+0.25Co4+0Ni3+0.25Ni4+0
0.372518	1.04813	0.390446	Ba2+0.5La3+0.5Mn3+0.25Mn4+0Fe3+0.25Fe4+0Co3+0Co4+0.25Ni3+0Ni4+0.25
0.372523	1.01384	0.377679	Sr2+0.25Ce3+0.75Mn3+0Mn4+0Fe3+0Fe4+0Co3+0.75Co4+0Ni3+0Ni4+0.25
0.372526	1.02102	0.380357	Ca2+0.5Sr2+0.5Mn3+0Mn4+0Fe3+0Fe4+0.5Co3+0Co4+0Ni3+0Ni4+0.5
0.37253	1.00663	0.375	Ca2+0.5Ce3+0.5Mn3+0Mn4+0.25Fe3+0Fe4+0Co3+0.5Co4+0Ni3+0Ni4+0.25
0.372543	1.0296	0.383571	Sr2+0.75La3+0.25Mn3+0Mn4+0.25Fe3+0Fe4+0Co3+0Co4+0.5Ni3+0.25Ni4+0
0.372589	1.02564	0.382143	Sr2+0.75Pr3+0.25Mn3+0Mn4+0.25Fe3+0Fe4+0.25Co3+0.25Co4+0Ni3+0Ni4+0.25
0.372634	1.01593	0.378571	Sr2+0.5Pr3+0.5Mn3+0.5Mn4+0Fe3+0Fe4+0Co3+0Co4+0Ni3+0Ni4+0.5
0.372636	1.04947	0.391071	Cs+0.25La3+0.75Mn3+0.25Mn4+0Fe3+0Fe4+0.25Co3+0.25Co4+0Ni3+0Ni4+0.25
0.372656	1.03025	0.383929	Ba2+0.25La3+0.75Mn3+0.25Mn4+0Fe3+0Fe4+0Co3+0.5Co4+0Ni3+0Ni4+0.25
0.372659	1.0657	0.397143	Ba2+0.75La3+0.25Mn3+0.25Mn4+0.25Fe3+0Fe4+0.25Co3+0Co4+0.25Ni3+0Ni4+0
0.372684	1.03808	0.386875	Rb+0.25La3+0.75Mn3+0Mn4+0Fe3+0.25Fe4+0Co3+0Co4+0.25Ni3+0.25Ni4+0.25
0.372693	1.02057	0.380357	K+0.25Pr3+0.75Mn3+0Mn4+0.25Fe3+0Fe4+0Co3+0Co4+0Ni3+0.5Ni4+0.25
0.372715	1.04446	0.389286	K+0.5Pr3+0.5Mn3+0Mn4+0.25Fe3+0Fe4+0.5Co3+0Co4+0Ni3+0Ni4+0.25
0.372736	1.04799	0.390625	Ba2+0.5La3+0.5Mn3+0.25Mn4+0.25Fe3+0.25Fe4+0Co3+0Co4+0Ni3+0Ni4+0.25
0.372747	1.01371	0.377857	Ca2+0.75Sr2+0.25Mn3+0Mn4+0Fe3+0Fe4+0Co3+0Co4+1.0Ni3+0Ni4+0
0.372764	1.02947	0.38375	Sr2+0.75La3+0.25Mn3+0Mn4+0.5Fe3+0Fe4+0Co3+0Co4+0.25Ni3+0.25Ni4+0
0.372773	1.03232	0.384821	K+0.25La3+0.75Mn3+0Mn4+0Fe3+0Fe4+0.25Co3+0.5Co4+0Ni3+0Ni4+0.25
0.372847	1.03762	0.386875	Cs+0.25Pr3+0.75Mn3+0Mn4+0Fe3+0.25Fe4+0Co3+0Co4+0.25Ni3+0.25Ni4+0.25
0.372864	1.02369	0.381696	Sr2+0.5La3+0.5Mn3+0.25Mn4+0Fe3+0.25Fe4+0Co3+0Co4+0Ni3+0Ni4+0.5
0.372874	1.06557	0.397321	Ba2+0.75La3+0.25Mn3+0.25Mn4+0.5Fe3+0Fe4+0.25Co3+0Co4+0Ni3+0Ni4+0
0.372904	1.03794	0.387054	Rb+0.25La3+0.75Mn3+0Mn4+0.25Fe3+0.25Fe4+0Co3+0Co4+0Ni3+0.25Ni4+0.25
0.372971	1.01358	0.378036	Ca2+0.75Sr2+0.25Mn3+0Mn4+0.25Fe3+0Fe4+0Co3+0Co4+0.75Ni3+0Ni4+0
0.372978	1.00781	0.375893	Ca2+0.75La3+0.25Mn3+0Mn4+0Fe3+0Fe4+0.25Co3+0Co4+0Ni3+0.25Ni4+0.5
0.372983	1.02791	0.383393	Sr2+0.75Ce3+0.25Mn3+0Mn4+0Fe3+0Fe4+0Co3+0Co4+0.75Ni3+0.25Ni4+0
0.372986	1.02934	0.383929	Sr2+0.75La3+0.25Mn3+0Mn4+0.75Fe3+0Fe4+0Co3+0Co4+0Ni3+0.25Ni4+0
0.373048	1.04496	0.389821	Cs+0.25Ce3+0.75Mn3+0.25Mn4+0Fe3+0Fe4+0Co3+0.25Co4+0.5Ni3+0Ni4+0
0.373068	1.03749	0.387054	Cs+0.25Pr3+0.75Mn3+0Mn4+0.25Fe3+0.25Fe4+0Co3+0Co4+0Ni3+0.25Ni4+0.25
0.373076	1.06403	0.396964	Ba2+0.75Ce3+0.25Mn3+0.25Mn4+0Fe3+0Fe4+0.25Co3+0Co4+0.5Ni3+0Ni4+0
0.373094	1.0063	0.375446	Ca2+0.5Ce3+0.5Mn3+0Mn4+0Fe3+0.25Fe4+0Co3+0.25Co4+0Ni3+0Ni4+0.5
0.373145	1.02531	0.382589	Sr2+0.75Pr3+0.25Mn3+0Mn4+0Fe3+0.25Fe4+0.25Co3+0Co4+0Ni3+0Ni4+0.5
0.373196	1.01345	0.378214	Ca2+0.75Sr2+0.25Mn3+0Mn4+0.5Fe3+0Fe4+0Co3+0Co4+0.5Ni3+0Ni4+0
0.373205	1.02778	0.383571	K+0.25Ce3+0.75Mn3+0Mn4+0Fe3+0Fe4+0Co3+0.5Co4+0.5Ni3+0Ni4+0
0.373234	1.03774	0.387321	Rb+0.25La3+0.75Mn3+0.5Mn4+0Fe3+0Fe4+0Co3+0Co4+0.25Ni3+0Ni4+0.25
0.373266	1.04483	0.39	Cs+0.25Ce3+0.75Mn3+0.25Mn4+0.25Fe3+0Fe4+0Co3+0.25Co4+0.25Ni3+0Ni4+0
0.37327	1.00368	0.374643	Ca2+0.75Pr3+0.25Mn3+0Mn4+0Fe3+0Fe4+0Co3+0Co4+0.5Ni3+0.25Ni4+0.25
0.373282	1.04766	0.391071	Ba2+0.5La3+0.5Mn3+0.25Mn4+0Fe3+0Fe4+0.25Co3+0.25Co4+0Ni3+0Ni4+0.25
0.373292	1.06389	0.397143	Ba2+0.75Ce3+0.25Mn3+0.25Mn4+0.25Fe3+0Fe4+0.25Co3+0Co4+0.25Ni3+0Ni4+0
0.373398	1.03729	0.387321	Cs+0.25Pr3+0.75Mn3+0.5Mn4+0Fe3+0Fe4+0Co3+0Co4+0.25Ni3+0Ni4+0.25
0.373418	1.02049	0.381071	Sr2+0.5Ce3+0.5Mn3+0.25Mn4+0Fe3+0Fe4+0Co3+0.25Co4+0.25Ni3+0Ni4+0.25
0.373421	1.01332	0.378393	Ca2+0.75Sr2+0.25Mn3+0Mn4+0.75Fe3+0Fe4+0Co3+0Co4+0.25Ni3+0Ni4+0
0.373426	1.02765	0.38375	K+0.25Ce3+0.75Mn3+0Mn4+0.25Fe3+0Fe4+0Co3+0.5Co4+0.25Ni3+0Ni4+0
0.373454	1.03761	0.3875	Rb+0.25La3+0.75Mn3+0Mn4+0Fe3+0Fe4+0.25Co3+0.25Co4+0Ni3+0.25Ni4+0.25
0.373485	1.0447	0.390179	Cs+0.25Ce3+0.75Mn3+0Mn4+0Fe3+0Fe4+0.25Co3+0Co4+0Ni3+0.5Ni4+0.25
0.373497	1.00355	0.374821	Ca2+0.75Pr3+0.25Mn3+0Mn4+0.25Fe3+0Fe4+0Co3+0Co4+0.25Ni3+0.25Ni4+0.25
0.373507	1.06376	0.397321	Ba2+0.75Ce3+0.25Mn3+0.25Mn4+0.5Fe3+0Fe4+0.25Co3+0Co4+0Ni3+0Ni4+0
0.373534	1.02544	0.383036	Ba2+0.25Ce3+0.75Mn3+0Mn4+0Fe3+0Fe4+0Co3+0.25Co4+0Ni3+0.5Ni4+0.25
0.373586	1.02004	0.381071	K+0.25Pr3+0.75Mn3+0.25Mn4+0Fe3+0Fe4+0Co3+0.25Co4+0.25Ni3+0Ni4+0.25
0.373618	1.03716	0.3875	Cs+0.25Pr3+0.75Mn3+0Mn4+0Fe3+0Fe4+0.25Co3+0.25Co4+0Ni3+0.25Ni4+0.25
0.373642	1.02036	0.38125	Sr2+0.5Ce3+0.5Mn3+0.25Mn4+0.25Fe3+0Fe4+0Co3+0.25Co4+0Ni3+0Ni4+0.25
0.373645	1.01318	0.378571	Ca2+0.75Sr2+0.25Mn3+0Mn4+1.0Fe3+0Fe4+0Co3+0Co4+0Ni3+0Ni4+0
0.373648	1.02751	0.383929	K+0.25Ce3+0.75Mn3+0Mn4+0.5Fe3+0Fe4+0Co3+0.5Co4+0Ni3+0Ni4+0
0.373659	1.00598	0.375893	Ca2+0.75Ce3+0.25Mn3+0Mn4+0Fe3+0Fe4+0.25Co3+0Co4+0Ni3+0.25Ni4+0.5
0.373698	1.01782	0.380357	Ba2+0.25Pr3+0.75Mn3+0Mn4+0Fe3+0Fe4+0Co3+0.5Co4+0Ni3+0.25Ni4+0.25
0.373723	1.00342	0.375	Ca2+0.75Pr3+0.25Mn3+0Mn4+0.5Fe3+0Fe4+0Co3+0Co4+0Ni3+0.25Ni4+0.25
0.373809	1.01991	0.38125	K+0.25Pr3+0.75Mn3+0.25Mn4+0.25Fe3+0Fe4+0Co3+0.25Co4+0Ni3+0Ni4+0.25
0.373814	1.04449	0.390446	Cs+0.25Ce3+0.75Mn3+0.25Mn4+0Fe3+0.25Fe4+0Co3+0Co4+0.25Ni3+0Ni4+0.25
0.373866	1.01736	0.380357	Sr2+0.25La3+0.75Mn3+0Mn4+0Fe3+0Fe4+0Co3+0.5Co4+0Ni3+0.25Ni4+0.25
0.373873	1.02881	0.384643	Sr2+0.75La3+0.25Mn3+0Mn4+0Fe3+0Fe4+0.25Co3+0Co4+0.25Ni3+0.25Ni4+0.25
0.373875	1.01017	0.377679	Ca2+0.25La3+0.75Mn3+0Mn4+0Fe3+0Fe4+0Co3+0.75Co4+0Ni3+0Ni4+0.25
0.373882	1.03308	0.38625	Rb+0.25Ce3+0.75Mn3+0Mn4+0Fe3+0Fe4+0Co3+0.25Co4+0.5Ni3+0.25Ni4+0
0.373951	1.06488	0.398214	Ba2+0.75La3+0.25Mn3+0.25Mn4+0Fe3+0Fe4+0.5Co3+0Co4+0Ni3+0Ni4+0.25
0.373981	1.02731	0.384196	K+0.25Ce3+0.75Mn3+0Mn4+0Fe3+0.25Fe4+0Co3+0.25Co4+0.25Ni3+0Ni4+0.25
0.374033	1.04436	0.390625	Cs+0.25Ce3+0.75Mn3+0.25Mn4+0.25Fe3+0.25Fe4+0Co3+0Co4+0Ni3+0Ni4+0.25
0.374035	1.0255	0.383571	Rb+0.25Pr3+0.75Mn3+0Mn4+0Fe3+0Fe4+0Co3+0.5Co4+0.5Ni3+0Ni4+0
0.374095	1.02867	0.384821	Sr2+0.75La3+0.25Mn3+0Mn4+0.25Fe3+0Fe4+0.25Co3+0Co4+0Ni3+0.25Ni4+0.25
0.374103	1.03295	0.386429	Rb+0.25Ce3+0.75Mn3+0Mn4+0.25Fe3+0Fe4+0Co3+0.25Co4+0.25Ni3+0.25Ni4+0
0.374146	1.02472	0.383393	Sr2+0.75Pr3+0.25Mn3+0Mn4+0Fe3+0Fe4+0Co3+0Co4+0.75Ni3+0.25Ni4+0
0.374154	1.06335	0.397857	Ca2+0.25Ba2+0.75Mn3+0Mn4+0Fe3+0Fe4+0.5Co3+0Co4+0.5Ni3+0Ni4+0
0.374189	1.06087	0.396964	Ba2+0.75Pr3+0.25Mn3+0.25Mn4+0Fe3+0Fe4+0.25Co3+0Co4+0.5Ni3+0Ni4+0
0.3742	1.02003	0.381696	Sr2+0.5Ce3+0.5Mn3+0.25Mn4+0Fe3+0.25Fe4+0Co3+0Co4+0Ni3+0Ni4+0.5
0.374204	1.02718	0.384375	K+0.25Ce3+0.75Mn3+0Mn4+0.25Fe3+0.25Fe4+0Co3+0.25Co4+0Ni3+0Ni4+0.25
0.374232	1.03927	0.388929	Ba2+0.5Pr3+0.5Mn3+0Mn4+0Fe3+0Fe4+0Co3+0Co4+0.5Ni3+0.5Ni4+0
0.374257	1.02536	0.38375	Rb+0.25Pr3+0.75Mn3+0Mn4+0.25Fe3+0Fe4+0Co3+0.5Co4+0.25Ni3+0Ni4+0
0.374319	1.01279	0.379107	Ca2+0.75Sr2+0.25Mn3+0Mn4+0Fe3+0Fe4+0.25Co3+0Co4+0.5Ni3+0Ni4+0.25
0.374324	1.03281	0.386607	Rb+0.25Ce3+0.75Mn3+0Mn4+0.5Fe3+0Fe4+0Co3+0.25Co4+0Ni3+0.25Ni4+0
0.374329	1.00847	0.3775	Ca2+0.5La3+0.5Mn3+0Mn4+0Fe3+0Fe4+0Co3+0.25Co4+0.25Ni3+0.25Ni4+0.25
0.374368	1.01958	0.381696	K+0.25Pr3+0.75Mn3+0.25Mn4+0Fe3+0.25Fe4+0Co3+0Co4+0Ni3+0Ni4+0.5
0.374368	1.02458	0.383571	Sr2+0.75Pr3+0.25Mn3+0Mn4+0.25Fe3+0Fe4+0Co3+0Co4+0.5Ni3+0.25Ni4+0
0.37437	1.06321	0.398036	Ca2+0.25Ba2+0.75Mn3+0Mn4+0.25Fe3+0Fe4+0.5Co3+0Co4+0.25Ni3+0Ni4+0
0.374382	1.0484	0.3925	Cs+0.25La3+0.75Mn3+0.25Mn4+0Fe3+0Fe4+0Co3+0Co4+0.5Ni3+0.25Ni4+0
0.374405	1.06073	0.397143	Ba2+0.75Pr3+0.25Mn3+0.25Mn4+0.25Fe3+0Fe4+0.25Co3+0Co4+0.25Ni3+0Ni4+0
0.374452	1.03914	0.389107	Ba2+0.5Pr3+0.5Mn3+0Mn4+0.25Fe3+0Fe4+0Co3+0Co4+0.25Ni3+0.5Ni4+0
0.374473	1.06245	0.397857	Rb+0.5La3+0.5Mn3+0Mn4+0Fe3+0Fe4+0.5Co3+0Co4+0.5Ni3+0Ni4+0
0.37448	1.02523	0.383929	Rb+0.25Pr3+0.75Mn3+0Mn4+0.5Fe3+0Fe4+0Co3+0.5Co4+0Ni3+0Ni4+0
0.374537	1.02698	0.384643	Sr2+0.75Ce3+0.25Mn3+0Mn4+0Fe3+0Fe4+0.25Co3+0Co4+0.25Ni3+0.25Ni4+0.25
0.374542	1.03126	0.38625	K+0.25La3+0.75Mn3+0Mn4+0Fe3+0Fe4+0Co3+0.25Co4+0.5Ni3+0.25Ni4+0
0.374544	1.01266	0.379286	Ca2+0.75Sr2+0.25Mn3+0Mn4+0.25Fe3+0Fe4+0.25Co3+0Co4+0.25Ni3+0Ni4+0.25
0.374554	1.00834	0.377679	Ca2+0.5La3+0.5Mn3+0Mn4+0.25Fe3+0Fe4+0Co3+0.25Co4+0Ni3+0.25Ni4+0.25
0.37458	1.04403	0.391071	Cs+0.25Ce3+0.75Mn3+0.25Mn4+0Fe3+0Fe4+0.25Co3+0.25Co4+0Ni3+0Ni4+0.25
0.374586	1.06308	0.398214	Ca2+0.25Ba2+0.75Mn3+0Mn4+0.5Fe3+0Fe4+0.5Co3+0Co4+0Ni3+0Ni4+0
0.374591	1.02445	0.38375	Sr2+0.75Pr3+0.25Mn3+0Mn4+0.5Fe3+0Fe4+0Co3+0Co4+0.25Ni3+0.25Ni4+0
0.3746	1.04826	0.392679	Cs+0.25La3+0.75Mn3+0.25Mn4+0.25Fe3+0Fe4+0Co3+0Co4+0.25Ni3+0.25Ni4+0
0.374621	1.06059	0.397321	Ba2+0.75Pr3+0.25Mn3+0.25Mn4+0.5Fe3+0Fe4+0.25Co3+0Co4+0Ni3+0Ni4+0
0.374647	1.02478	0.383929	Ba2+0.25Ce3+0.75Mn3+0.25Mn4+0Fe3+0Fe4+0Co3+0.5Co4+0Ni3+0Ni4+0.25
0.374653	1.01475	0.380179	Sr2+0.5Pr3+0.5Mn3+0Mn4+0Fe3+0Fe4+0Co3+0Co4+0.25Ni3+0.5Ni4+0.25
0.374656	1.03261	0.386875	Rb+0.25Ce3+0.75Mn3+0Mn4+0Fe3+0.25Fe4+0Co3+0Co4+0.25Ni3+0.25Ni4+0.25
0.374672	1.039	0.389286	Ba2+0.5Pr3+0.5Mn3+0Mn4+0.5Fe3+0Fe4+0Co3+0Co4+0Ni3+0.5Ni4+0
0.374689	1.06231	0.398036	Rb+0.5La3+0.5Mn3+0Mn4+0.25Fe3+0Fe4+0.5Co3+0Co4+0.25Ni3+0Ni4+0
0.374697	1.00033	0.374821	Ca2+0.5Pr3+0.5Mn3+0Mn4+0Fe3+0Fe4+0Co3+0.5Co4+0.25Ni3+0Ni4+0.25
0.374759	1.02685	0.384821	K+0.25Ce3+0.75Mn3+0Mn4+0Fe3+0Fe4+0.25Co3+0.5Co4+0Ni3+0Ni4+0.25
0.374764	1.03113	0.386429	K+0.25La3+0.75Mn3+0Mn4+0.25Fe3+0Fe4+0Co3+0.25Co4+0.25Ni3+0.25Ni4+0
0.374769	1.01253	0.379464	Ca2+0.75Sr2+0.25Mn3+0Mn4+0.5Fe3+0Fe4+0.25Co3+0Co4+0Ni3+0Ni4+0.25
0.374813	1.02432	0.383929	Sr2+0.75Pr3+0.25Mn3+0Mn4+0.75Fe3+0Fe4+0Co3+0Co4+0Ni3+0.25Ni4+0
0.374814	1.02503	0.384196	Rb+0.25Pr3+0.75Mn3+0Mn4+0Fe3+0.25Fe4+0Co3+0.25Co4+0.25Ni3+0Ni4+0.25
0.374818	1.04813	0.392857	Cs+0.25La3+0.75Mn3+0.25Mn4+0.5Fe3+0Fe4+0Co3+0Co4+0Ni3+0.25Ni4+0
0.374856	1.00277	0.375893	Ca2+0.75Pr3+0.25Mn3+0Mn4+0Fe3+0Fe4+0.25Co3+0Co4+0Ni3+0.25Ni4+0.5
0.374872	1.02892	0.385714	Ba2+0.25La3+0.75Mn3+0Mn4+0Fe3+0Fe4+0Co3+0Co4+0Ni3+0.75Ni4+0.25
0.374877	1.03248	0.387054	Rb+0.25Ce3+0.75Mn3+0Mn4+0.25Fe3+0.25Fe4+0Co3+0Co4+0Ni3+0.25Ni4+0.25
0.374877	1.01462	0.380357	Sr2+0.5Pr3+0.5Mn3+0Mn4+0.25Fe3+0Fe4+0Co3+0Co4+0Ni3+0.5Ni4+0.25
0.374905	1.06218	0.398214	Rb+0.5La3+0.5Mn3+0Mn4+0.5Fe3+0Fe4+0.5Co3+0Co4+0Ni3+0Ni4+0
0.374924	1.0002	0.375	Ca2+0.5Pr3+0.5Mn3+0Mn4+0.25Fe3+0Fe4+0Co3+0.5Co4+0Ni3+0Ni4+0.25
0.374928	1.04806	0.392946	Cs+0.25La3+0.75Mn3+0Mn4+0Fe3+0.25Fe4+0Co3+0.25Co4+0.5Ni3+0Ni4+0
0.374985	1.03099	0.386607	K+0.25La3+0.75Mn3+0Mn4+0.5Fe3+0Fe4+0Co3+0.25Co4+0Ni3+0.25Ni4+0
0.37503	1.04658	0.3925	Ba2+0.5La3+0.5Mn3+0.25Mn4+0Fe3+0Fe4+0Co3+0Co4+0.5Ni3+0.25Ni4+0
0.375036	1.0249	0.384375	Rb+0.25Pr3+0.75Mn3+0Mn4+0.25Fe3+0.25Fe4+0Co3+0.25Co4+0Ni3+0Ni4+0.25
0.375119	1.00801	0.378125	Ca2+0.5La3+0.5Mn3+0Mn4+0Fe3+0.25Fe4+0Co3+0Co4+0Ni3+0.25Ni4+0.5
0.375146	1.04793	0.393125	Cs+0.25La3+0.75Mn3+0Mn4+0.25Fe3+0.25Fe4+0Co3+0.25Co4+0.25Ni3+0Ni4+0
0.375204	1.0223	0.383571	Sr2+0.5La3+0.5Mn3+0Mn4+0Fe3+0Fe4+0Co3+0.5Co4+0.5Ni3+0Ni4+0
0.375209	1.03228	0.387321	Rb+0.25Ce3+0.75Mn3+0.5Mn4+0Fe3+0Fe4+0Co3+0Co4+0.25Ni3+0Ni4+0.25
0.375211	1.0337	0.387857	K+0Sr2+1.0Mn3+0Mn4+0Fe3+0Fe4+0.25Co3+0Co4+0.75Ni3+0Ni4+0
0.375217	1.03654	0.388929	Rb+0.25La3+0.75Mn3+0Mn4+0Fe3+0Fe4+0Co3+0Co4+0.5Ni3+0.5Ni4+0
0.375249	1.04645	0.392679	Ba2+0.5La3+0.5Mn3+0.25Mn4+0.25Fe3+0Fe4+0Co3+0Co4+0.25Ni3+0.25Ni4+0
0.375318	1.03079	0.386875	K+0.25La3+0.75Mn3+0Mn4+0Fe3+0.25Fe4+0Co3+0Co4+0.25Ni3+0.25Ni4+0.25
0.375332	1.0386	0.389821	Ba2+0.5Pr3+0.5Mn3+0.25Mn4+0Fe3+0Fe4+0Co3+0.25Co4+0.5Ni3+0Ni4+0
0.375365	1.04779	0.393304	Cs+0.25La3+0.75Mn3+0Mn4+0.5Fe3+0.25Fe4+0Co3+0.25Co4+0Ni3+0Ni4+0
0.375382	1.03609	0.388929	Cs+0.25Pr3+0.75Mn3+0Mn4+0Fe3+0Fe4+0Co3+0Co4+0.5Ni3+0.5Ni4+0
0.375427	1.02217	0.38375	Sr2+0.5La3+0.5Mn3+0Mn4+0.25Fe3+0Fe4+0Co3+0.5Co4+0.25Ni3+0Ni4+0
0.37543	1.03215	0.3875	Rb+0.25Ce3+0.75Mn3+0Mn4+0Fe3+0Fe4+0.25Co3+0.25Co4+0Ni3+0.25Ni4+0.25
0.375432	1.03357	0.388036	K+0Sr2+1.0Mn3+0Mn4+0.25Fe3+0Fe4+0.25Co3+0Co4+0.5Ni3+0Ni4+0
0.375437	1.03641	0.389107	Rb+0.25La3+0.75Mn3+0Mn4+0.25Fe3+0Fe4+0Co3+0Co4+0.25Ni3+0.5Ni4+0
0.375468	1.04631	0.392857	Ba2+0.5La3+0.5Mn3+0.25Mn4+0.5Fe3+0Fe4+0Co3+0Co4+0Ni3+0.25Ni4+0
0.375492	0.999877	0.375446	Ca2+0.5Pr3+0.5Mn3+0Mn4+0Fe3+0.25Fe4+0Co3+0.25Co4+0Ni3+0Ni4+0.5
0.375539	1.03066	0.387054	K+0.25La3+0.75Mn3+0Mn4+0.25Fe3+0.25Fe4+0Co3+0Co4+0Ni3+0.25Ni4+0.25
0.375552	1.03847	0.39	Ba2+0.5Pr3+0.5Mn3+0.25Mn4+0.25Fe3+0Fe4+0Co3+0.25Co4+0.25Ni3+0Ni4+0
0.375577	1.04625	0.392946	Ba2+0.5La3+0.5Mn3+0Mn4+0Fe3+0.25Fe4+0Co3+0.25Co4+0.5Ni3+0Ni4+0
0.375593	1.02457	0.384821	Rb+0.25Pr3+0.75Mn3+0Mn4+0Fe3+0Fe4+0.25Co3+0.5Co4+0Ni3+0Ni4+0.25
0.375602	1.03596	0.389107	Cs+0.25Pr3+0.75Mn3+0Mn4+0.25Fe3+0Fe4+0Co3+0Co4+0.25Ni3+0.5Ni4+0
0.37565	1.02204	0.383929	Sr2+0.5La3+0.5Mn3+0Mn4+0.5Fe3+0Fe4+0Co3+0.5Co4+0Ni3+0Ni4+0
0.375653	1.03344	0.388214	K+0Sr2+1.0Mn3+0Mn4+0.5Fe3+0Fe4+0.25Co3+0Co4+0.25Ni3+0Ni4+0
0.375658	1.03628	0.389286	Rb+0.25La3+0.75Mn3+0Mn4+0.5Fe3+0Fe4+0Co3+0Co4+0Ni3+0.5Ni4+0
0.375666	1.0624	0.399107	Ca2+0.25Ba2+0.75Mn3+0Mn4+0Fe3+0Fe4+0.75Co3+0Co4+0Ni3+0Ni4+0.25
0.375683	1.00769	0.378571	Ca2+0.5La3+0.5Mn3+0.5Mn4+0Fe3+0Fe4+0Co3+0Co4+0Ni3+0Ni4+0.5
0.375692	1.04759	0.393571	Cs+0.25La3+0.75Mn3+0Mn4+0Fe3+0Fe4+0.25Co3+0.5Co4+0.25Ni3+0Ni4+0
0.375695	1.0048	0.3775	Ca2+0.5Ce3+0.5Mn3+0Mn4+0Fe3+0Fe4+0Co3+0.25Co4+0.25Ni3+0.25Ni4+0.25
0.375703	1.05992	0.398214	Ba2+0.75Pr3+0.25Mn3+0.25Mn4+0Fe3+0Fe4+0.5Co3+0Co4+0Ni3+0Ni4+0.25
0.375705	1.02379	0.384643	Sr2+0.75Pr3+0.25Mn3+0Mn4+0Fe3+0Fe4+0.25Co3+0Co4+0.25Ni3+0.25Ni4+0.25
0.375751	1.05883	0.397857	Rb+0.5Ce3+0.5Mn3+0Mn4+0Fe3+0Fe4+0.5Co3+0Co4+0.5Ni3+0Ni4+0
0.37576	1.02839	0.386429	Ba2+0.25La3+0.75Mn3+0Mn4+0Fe3+0Fe4+0Co3+0.75Co4+0.25Ni3+0Ni4+0
0.375773	1.03834	0.390179	Ba2+0.5Pr3+0.5Mn3+0Mn4+0Fe3+0Fe4+0.25Co3+0Co4+0Ni3+0.5Ni4+0.25
0.375775	1.01409	0.381071	Sr2+0.5Pr3+0.5Mn3+0.25Mn4+0Fe3+0Fe4+0Co3+0.25Co4+0.25Ni3+0Ni4+0.25
0.375796	1.04611	0.393125	Ba2+0.5La3+0.5Mn3+0Mn4+0.25Fe3+0.25Fe4+0Co3+0.25Co4+0.25Ni3+0Ni4+0
0.375823	1.03582	0.389286	Cs+0.25Pr3+0.75Mn3+0Mn4+0.5Fe3+0Fe4+0Co3+0Co4+0Ni3+0.5Ni4+0
0.375872	1.03046	0.387321	K+0.25La3+0.75Mn3+0.5Mn4+0Fe3+0Fe4+0Co3+0Co4+0.25Ni3+0Ni4+0.25
0.375874	1.0333	0.388393	K+0Sr2+1.0Mn3+0Mn4+0.75Fe3+0Fe4+0.25Co3+0Co4+0Ni3+0Ni4+0
0.375894	1.01187	0.380357	Ca2+0.75Sr2+0.25Mn3+0Mn4+0Fe3+0Fe4+0.5Co3+0Co4+0Ni3+0Ni4+0.5
0.375911	1.04746	0.39375	Cs+0.25La3+0.75Mn3+0Mn4+0.25Fe3+0Fe4+0.25Co3+0.5Co4+0Ni3+0Ni4+0
0.375915	1.00612	0.378214	Ca2+0.75La3+0.25Mn3+0.25Mn4+0Fe3+0Fe4+0Co3+0Co4+0.5Ni3+0Ni4+0.25
0.375921	1.00467	0.377679	Ca2+0.25Ce3+0.75Mn3+0Mn4+0Fe3+0Fe4+0Co3+0.75Co4+0Ni3+0Ni4+0.25
0.375928	1.02366	0.384821	Sr2+0.75Pr3+0.25Mn3+0Mn4+0.25Fe3+0Fe4+0.25Co3+0Co4+0Ni3+0.25Ni4+0.25
0.375967	1.0587	0.398036	Rb+0.5Ce3+0.5Mn3+0Mn4+0.25Fe3+0Fe4+0.5Co3+0Co4+0.25Ni3+0Ni4+0
0.375982	1.02826	0.386607	Ba2+0.25La3+0.75Mn3+0Mn4+0.25Fe3+0Fe4+0Co3+0.75Co4+0Ni3+0Ni4+0
0.375985	1.02184	0.384196	Sr2+0.5La3+0.5Mn3+0Mn4+0Fe3+0.25Fe4+0Co3+0.25Co4+0.25Ni3+0Ni4+0.25
0.375985	1.0615	0.399107	Rb+0.5La3+0.5Mn3+0Mn4+0Fe3+0Fe4+0.75Co3+0Co4+0Ni3+0Ni4+0.25
0.376	1.01396	0.38125	Sr2+0.5Pr3+0.5Mn3+0.25Mn4+0.25Fe3+0Fe4+0Co3+0.25Co4+0Ni3+0Ni4+0.25
0.376015	1.04598	0.393304	Ba2+0.5La3+0.5Mn3+0Mn4+0.5Fe3+0.25Fe4+0Co3+0.25Co4+0Ni3+0Ni4+0
0.376093	1.00422	0.377679	Sr2+0.25Pr3+0.75Mn3+0Mn4+0Fe3+0Fe4+0Co3+0.75Co4+0Ni3+0Ni4+0.25
0.376093	1.03033	0.3875	K+0.25La3+0.75Mn3+0Mn4+0Fe3+0Fe4+0.25Co3+0.25Co4+0Ni3+0.25Ni4+0.25
0.376103	1.03814	0.390446	Ba2+0.5Pr3+0.5Mn3+0.25Mn4+0Fe3+0.25Fe4+0Co3+0Co4+0.25Ni3+0Ni4+0.25
0.376141	1.00599	0.378393	Ca2+0.75La3+0.25Mn3+0.25Mn4+0.25Fe3+0Fe4+0Co3+0Co4+0.25Ni3+0Ni4+0.25
0.376148	1.00454	0.377857	K+0Ca2+1.0Mn3+0Mn4+0Fe3+0Fe4+0Co3+0Co4+1.0Ni3+0Ni4+0
0.376184	1.05856	0.398214	Rb+0.5Ce3+0.5Mn3+0Mn4+0.5Fe3+0Fe4+0.5Co3+0Co4+0Ni3+0Ni4+0
0.376208	1.02171	0.384375	Sr2+0.5La3+0.5Mn3+0Mn4+0.25Fe3+0.25Fe4+0Co3+0.25Co4+0Ni3+0Ni4+0.25
0.376215	1.06346	0.400089	Ba2+0.75La3+0.25Mn3+0Mn4+0Fe3+0.25Fe4+0.25Co3+0Co4+0.5Ni3+0Ni4+0
0.37632	1.03588	0.389821	Rb+0.25La3+0.75Mn3+0.25Mn4+0Fe3+0Fe4+0Co3+0.25Co4+0.5Ni3+0Ni4+0
0.376323	1.038	0.390625	Ba2+0.5Pr3+0.5Mn3+0.25Mn4+0.25Fe3+0.25Fe4+0Co3+0Co4+0Ni3+0Ni4+0.25
0.376335	1.04295	0.3925	Cs+0.25Ce3+0.75Mn3+0.25Mn4+0Fe3+0Fe4+0Co3+0Co4+0.5Ni3+0.25Ni4+0
0.376344	1.04578	0.393571	Ba2+0.5La3+0.5Mn3+0Mn4+0Fe3+0Fe4+0.25Co3+0.5Co4+0.25Ni3+0Ni4+0
0.376368	1.00586	0.378571	Ca2+0.75La3+0.25Mn3+0.25Mn4+0.5Fe3+0Fe4+0Co3+0Co4+0Ni3+0Ni4+0.25
0.376374	1.00441	0.378036	K+0Ca2+1.0Mn3+0Mn4+0.25Fe3+0Fe4+0Co3+0Co4+0.75Ni3+0Ni4+0
0.376389	1.0836	0.407857	Cs+0.5La3+0.5Mn3+0Mn4+0Fe3+0Fe4+0.75Co3+0Co4+0.25Ni3+0Ni4+0
0.376393	1.05703	0.397857	Sr2+0.5Ba2+0.5Mn3+0Mn4+0Fe3+0Fe4+0.5Co3+0Co4+0.5Ni3+0Ni4+0
0.376431	1.06332	0.400268	Ba2+0.75La3+0.25Mn3+0Mn4+0.25Fe3+0.25Fe4+0.25Co3+0Co4+0.25Ni3+0Ni4+0
0.376458	1.04712	0.394196	Cs+0.25La3+0.75Mn3+0Mn4+0Fe3+0.25Fe4+0.25Co3+0.25Co4+0Ni3+0Ni4+0.25
0.376485	1.03542	0.389821	Cs+0.25Pr3+0.75Mn3+0.25Mn4+0Fe3+0Fe4+0Co3+0.25Co4+0.5Ni3+0Ni4+0
0.376488	1.00435	0.378125	Ca2+0.5Ce3+0.5Mn3+0Mn4+0Fe3+0.25Fe4+0Co3+0Co4+0Ni3+0.25Ni4+0.5
0.376537	1.02793	0.387054	Ba2+0.25La3+0.75Mn3+0Mn4+0Fe3+0.25Fe4+0Co3+0.5Co4+0Ni3+0Ni4+0.25
0.376538	1.02579	0.38625	K+0.25Ce3+0.75Mn3+0Mn4+0Fe3+0Fe4+0Co3+0.25Co4+0.5Ni3+0.25Ni4+0
0.376541	1.03574	0.39	Rb+0.25La3+0.75Mn3+0.25Mn4+0.25Fe3+0Fe4+0Co3+0.25Co4+0.25Ni3+0Ni4+0
0.376549	1.01865	0.383571	Sr2+0.5Ce3+0.5Mn3+0Mn4+0Fe3+0Fe4+0Co3+0.5Co4+0.5Ni3+0Ni4+0
0.376554	1.04282	0.392679	Cs+0.25Ce3+0.75Mn3+0.25Mn4+0.25Fe3+0Fe4+0Co3+0Co4+0.25Ni3+0.25Ni4+0
0.376562	1.01363	0.381696	Sr2+0.5Pr3+0.5Mn3+0.25Mn4+0Fe3+0.25Fe4+0Co3+0Co4+0Ni3+0Ni4+0.5
0.376563	1.04564	0.39375	Ba2+0.5La3+0.5Mn3+0Mn4+0.25Fe3+0Fe4+0.25Co3+0.5Co4+0Ni3+0Ni4+0
0.376601	1.00428	0.378214	K+0Ca2+1.0Mn3+0Mn4+0.5Fe3+0Fe4+0Co3+0Co4+0.5Ni3+0Ni4+0
0.376602	1.08347	0.408036	Cs+0.5La3+0.5Mn3+0Mn4+0.25Fe3+0Fe4+0.75Co3+0Co4+0Ni3+0Ni4+0
0.37661	1.05689	0.398036	Sr2+0.5Ba2+0.5Mn3+0Mn4+0.25Fe3+0Fe4+0.5Co3+0Co4+0.25Ni3+0Ni4+0
0.376647	1.06319	0.400446	Ba2+0.75La3+0.25Mn3+0Mn4+0.5Fe3+0.25Fe4+0.25Co3+0Co4+0Ni3+0Ni4+0
0.376706	1.03529	0.39	Cs+0.25Pr3+0.75Mn3+0.25Mn4+0.25Fe3+0Fe4+0Co3+0.25Co4+0.25Ni3+0Ni4+0
0.376717	1.01819	0.383571	K+0.25Pr3+0.75Mn3+0Mn4+0Fe3+0Fe4+0Co3+0.5Co4+0.5Ni3+0Ni4+0
0.376759	1.03277	0.389107	K+0Sr2+1.0Mn3+0Mn4+0Fe3+0Fe4+0.5Co3+0Co4+0.25Ni3+0Ni4+0.25
0.37676	1.02708	0.386964	Sr2+0.75La3+0.25Mn3+0.25Mn4+0Fe3+0Fe4+0Co3+0Co4+0.75Ni3+0Ni4+0
0.376761	1.02566	0.386429	K+0.25Ce3+0.75Mn3+0Mn4+0.25Fe3+0Fe4+0Co3+0.25Co4+0.25Ni3+0.25Ni4+0
0.376762	1.03561	0.390179	Rb+0.25La3+0.75Mn3+0Mn4+0Fe3+0Fe4+0.25Co3+0Co4+0Ni3+0.5Ni4+0.25
0.376767	1.02138	0.384821	Sr2+0.5La3+0.5Mn3+0Mn4+0Fe3+0Fe4+0.25Co3+0.5Co4+0Ni3+0Ni4+0.25
0.376773	1.01852	0.38375	Sr2+0.5Ce3+0.5Mn3+0Mn4+0.25Fe3+0Fe4+0Co3+0.5Co4+0.25Ni3+0Ni4+0
0.376774	1.04269	0.392857	Cs+0.25Ce3+0.75Mn3+0.25Mn4+0.5Fe3+0Fe4+0Co3+0Co4+0Ni3+0.25Ni4+0
0.376827	1.05676	0.398214	Sr2+0.5Ba2+0.5Mn3+0Mn4+0.5Fe3+0Fe4+0.5Co3+0Co4+0Ni3+0Ni4+0
0.376828	1.00415	0.378393	K+0Ca2+1.0Mn3+0Mn4+0.75Fe3+0Fe4+0Co3+0Co4+0.25Ni3+0Ni4+0
0.376854	1.06165	0.400089	Ba2+0.75Ce3+0.25Mn3+0Mn4+0Fe3+0.25Fe4+0.25Co3+0Co4+0.5Ni3+0Ni4+0
0.376874	1.03767	0.391071	Ba2+0.5Pr3+0.5Mn3+0.25Mn4+0Fe3+0Fe4+0.25Co3+0.25Co4+0Ni3+0Ni4+0.25
0.376875	1.02345	0.385714	Ba2+0.25Ce3+0.75Mn3+0Mn4+0Fe3+0Fe4+0Co3+0Co4+0Ni3+0.75Ni4+0.25
0.376884	1.04262	0.392946	Cs+0.25Ce3+0.75Mn3+0Mn4+0Fe3+0.25Fe4+0Co3+0.25Co4+0.5Ni3+0Ni4+0
0.376927	1.03516	0.390179	Cs+0.25Pr3+0.75Mn3+0Mn4+0Fe3+0Fe4+0.25Co3+0Co4+0Ni3+0.5Ni4+0.25
0.376941	1.01806	0.38375	K+0.25Pr3+0.75Mn3+0Mn4+0.25Fe3+0Fe4+0Co3+0.5Co4+0.25Ni3+0Ni4+0
0.376971	1.06298	0.400714	Ba2+0.75La3+0.25Mn3+0Mn4+0Fe3+0Fe4+0.5Co3+0.25Co4+0.25Ni3+0Ni4+0
0.376981	1.03264	0.389286	K+0Sr2+1.0Mn3+0Mn4+0.25Fe3+0Fe4+0.5Co3+0Co4+0Ni3+0Ni4+0.25
0.376982	1.02695	0.387143	Sr2+0.75La3+0.25Mn3+0.25Mn4+0.25Fe3+0Fe4+0Co3+0Co4+0.5Ni3+0Ni4+0
0.376984	1.02553	0.386607	K+0.25Ce3+0.75Mn3+0Mn4+0.5Fe3+0Fe4+0Co3+0.25Co4+0Ni3+0.25Ni4+0
0.376997	1.01839	0.383929	Sr2+0.5Ce3+0.5Mn3+0Mn4+0.5Fe3+0Fe4+0Co3+0.5Co4+0Ni3+0Ni4+0
0.377054	1.00402	0.378571	K+0Ca2+1.0Mn3+0Mn4+1.0Fe3+0Fe4+0Co3+0Co4+0Ni3+0Ni4+0
0.37706	1.01585	0.383036	Ba2+0.25Pr3+0.75Mn3+0Mn4+0Fe3+0Fe4+0Co3+0.25Co4+0Ni3+0.5Ni4+0.25
0.377071	1.06152	0.400268	Ba2+0.75Ce3+0.25Mn3+0Mn4+0.25Fe3+0.25Fe4+0.25Co3+0Co4+0.25Ni3+0Ni4+0
0.377093	1.03541	0.390446	Rb+0.25La3+0.75Mn3+0.25Mn4+0Fe3+0.25Fe4+0Co3+0Co4+0.25Ni3+0Ni4+0.25
0.377103	1.04249	0.393125	Cs+0.25Ce3+0.75Mn3+0Mn4+0.25Fe3+0.25Fe4+0Co3+0.25Co4+0.25Ni3+0Ni4+0
0.37711	1.04531	0.394196	Ba2+0.5La3+0.5Mn3+0Mn4+0Fe3+0.25Fe4+0.25Co3+0.25Co4+0Ni3+0Ni4+0.25
0.377166	1.01793	0.383929	K+0.25Pr3+0.75Mn3+0Mn4+0.5Fe3+0Fe4+0Co3+0.5Co4+0Ni3+0Ni4+0
0.377187	1.06285	0.400893	Ba2+0.75La3+0.25Mn3+0Mn4+0.25Fe3+0Fe4+0.5Co3+0.25Co4+0Ni3+0Ni4+0
0.377202	1.03109	0.388929	Rb+0.25Ce3+0.75Mn3+0Mn4+0Fe3+0Fe4+0Co3+0Co4+0.5Ni3+0.5Ni4+0
0.377205	1.02682	0.387321	Sr2+0.75La3+0.25Mn3+0.25Mn4+0.5Fe3+0Fe4+0Co3+0Co4+0.25Ni3+0Ni4+0
0.377229	1.01539	0.383036	Sr2+0.25La3+0.75Mn3+0Mn4+0Fe3+0Fe4+0Co3+0.25Co4+0Ni3+0.5Ni4+0.25
0.377258	1.03496	0.390446	Cs+0.25Pr3+0.75Mn3+0.25Mn4+0Fe3+0.25Fe4+0Co3+0Co4+0.25Ni3+0Ni4+0.25
0.377258	1.00821	0.380357	Ca2+0.25La3+0.75Mn3+0Mn4+0Fe3+0Fe4+0Co3+0.5Co4+0Ni3+0.25Ni4+0.25
0.377268	1.05789	0.399107	Rb+0.5Ce3+0.5Mn3+0Mn4+0Fe3+0Fe4+0.75Co3+0Co4+0Ni3+0Ni4+0.25
0.377287	1.06138	0.400446	Ba2+0.75Ce3+0.25Mn3+0Mn4+0.5Fe3+0.25Fe4+0.25Co3+0Co4+0Ni3+0Ni4+0
0.377314	1.03528	0.390625	Rb+0.25La3+0.75Mn3+0.25Mn4+0.25Fe3+0.25Fe4+0Co3+0Co4+0Ni3+0Ni4+0.25
0.377318	1.02533	0.386875	K+0.25Ce3+0.75Mn3+0Mn4+0Fe3+0.25Fe4+0Co3+0Co4+0.25Ni3+0.25Ni4+0.25
0.377323	1.04235	0.393304	Cs+0.25Ce3+0.75Mn3+0Mn4+0.5Fe3+0.25Fe4+0Co3+0.25Co4+0Ni3+0Ni4+0
0.377333	1.01819	0.384196	Sr2+0.5Ce3+0.5Mn3+0Mn4+0Fe3+0.25Fe4+0Co3+0.25Co4+0.25Ni3+0Ni4+0.25
0.377376	1.02351	0.38625	Rb+0.25Pr3+0.75Mn3+0Mn4+0Fe3+0Fe4+0Co3+0.25Co4+0.5Ni3+0.25Ni4+0
0.377424	1.03096	0.389107	Rb+0.25Ce3+0.75Mn3+0Mn4+0.25Fe3+0Fe4+0Co3+0Co4+0.25Ni3+0.5Ni4+0
0.377427	1.02669	0.3875	Sr2+0.75La3+0.25Mn3+0.25Mn4+0.75Fe3+0Fe4+0Co3+0Co4+0Ni3+0Ni4+0
0.377429	1.02526	0.386964	Sr2+0.75Ce3+0.25Mn3+0.25Mn4+0Fe3+0Fe4+0Co3+0Co4+0.75Ni3+0Ni4+0
0.377479	1.03482	0.390625	Cs+0.25Pr3+0.75Mn3+0.25Mn4+0.25Fe3+0.25Fe4+0Co3+0Co4+0Ni3+0Ni4+0.25
0.3775	1.0052	0.379464	Ca2+0.75La3+0.25Mn3+0.25Mn4+0Fe3+0Fe4+0.25Co3+0Co4+0Ni3+0Ni4+0.5
0.377502	1.01773	0.384196	K+0.25Pr3+0.75Mn3+0Mn4+0Fe3+0.25Fe4+0Co3+0.25Co4+0.25Ni3+0Ni4+0.25
0.37754	1.0252	0.387054	K+0.25Ce3+0.75Mn3+0Mn4+0.25Fe3+0.25Fe4+0Co3+0Co4+0Ni3+0.25Ni4+0.25
0.377557	1.01806	0.384375	Sr2+0.5Ce3+0.5Mn3+0Mn4+0.25Fe3+0.25Fe4+0Co3+0.25Co4+0Ni3+0Ni4+0.25
0.377599	1.02338	0.386429	Rb+0.25Pr3+0.75Mn3+0Mn4+0.25Fe3+0Fe4+0Co3+0.25Co4+0.25Ni3+0.25Ni4+0
0.377612	1.06118	0.400714	Ba2+0.75Ce3+0.25Mn3+0Mn4+0Fe3+0Fe4+0.5Co3+0.25Co4+0.25Ni3+0Ni4+0
0.37764	1.08002	0.407857	K+0Ba2+1.0Mn3+0Mn4+0Fe3+0Fe4+0.75Co3+0Co4+0.25Ni3+0Ni4+0
0.377646	1.03082	0.389286	Rb+0.25Ce3+0.75Mn3+0Mn4+0.5Fe3+0Fe4+0Co3+0Co4+0Ni3+0.5Ni4+0
0.377652	1.02513	0.387143	Sr2+0.75Ce3+0.25Mn3+0.25Mn4+0.25Fe3+0Fe4+0Co3+0Co4+0.5Ni3+0Ni4+0
0.377653	1.04215	0.393571	Cs+0.25Ce3+0.75Mn3+0Mn4+0Fe3+0Fe4+0.25Co3+0.5Co4+0.25Ni3+0Ni4+0
0.377718	1.00651	0.380179	Ca2+0.5La3+0.5Mn3+0Mn4+0Fe3+0Fe4+0Co3+0Co4+0.25Ni3+0.5Ni4+0.25
0.377726	1.0176	0.384375	K+0.25Pr3+0.75Mn3+0Mn4+0.25Fe3+0.25Fe4+0Co3+0.25Co4+0Ni3+0Ni4+0.25
0.377727	1.06251	0.401339	Ba2+0.75La3+0.25Mn3+0Mn4+0Fe3+0.25Fe4+0.5Co3+0Co4+0Ni3+0Ni4+0.25
0.377735	1.00363	0.379107	K+0Ca2+1.0Mn3+0Mn4+0Fe3+0Fe4+0.25Co3+0Co4+0.5Ni3+0Ni4+0.25
0.377767	1.02293	0.386429	Ba2+0.25Ce3+0.75Mn3+0Mn4+0Fe3+0Fe4+0Co3+0.75Co4+0.25Ni3+0Ni4+0
0.377808	1.00108	0.378214	Ca2+0.75Pr3+0.25Mn3+0.25Mn4+0Fe3+0Fe4+0Co3+0Co4+0.5Ni3+0Ni4+0.25
0.377822	1.02325	0.386607	Rb+0.25Pr3+0.75Mn3+0Mn4+0.5Fe3+0Fe4+0Co3+0.25Co4+0Ni3+0.25Ni4+0
0.377828	1.06105	0.400893	Ba2+0.75Ce3+0.25Mn3+0Mn4+0.25Fe3+0Fe4+0.5Co3+0.25Co4+0Ni3+0Ni4+0
0.377853	1.07988	0.408036	K+0Ba2+1.0Mn3+0Mn4+0.25Fe3+0Fe4+0.75Co3+0Co4+0Ni3+0Ni4+0
0.377866	1.03495	0.391071	Rb+0.25La3+0.75Mn3+0.25Mn4+0Fe3+0Fe4+0.25Co3+0.25Co4+0Ni3+0Ni4+0.25
0.377869	1.02927	0.388929	K+0.25La3+0.75Mn3+0Mn4+0Fe3+0Fe4+0Co3+0Co4+0.5Ni3+0.5Ni4+0
0.377872	1.04202	0.39375	Cs+0.25Ce3+0.75Mn3+0Mn4+0.25Fe3+0Fe4+0.25Co3+0.5Co4+0Ni3+0Ni4+0
0.377875	1.025	0.387321	K+0.25Ce3+0.75Mn3+0.5Mn4+0Fe3+0Fe4+0Co3+0Co4+0.25Ni3+0Ni4+0.25
0.377913	1.05608	0.399107	Sr2+0.5Ba2+0.5Mn3+0Mn4+0Fe3+0Fe4+0.75Co3+0Co4+0Ni3+0Ni4+0.25
0.377944	1.00638	0.380357	Ca2+0.5La3+0.5Mn3+0Mn4+0.25Fe3+0Fe4+0Co3+0Co4+0Ni3+0.5Ni4+0.25
0.377962	1.0035	0.379286	K+0Ca2+1.0Mn3+0Mn4+0.25Fe3+0Fe4+0.25Co3+0Co4+0.25Ni3+0Ni4+0.25
0.377978	1.0585	0.400089	Ba2+0.75Pr3+0.25Mn3+0Mn4+0Fe3+0.25Fe4+0.25Co3+0Co4+0.5Ni3+0Ni4+0
0.377991	1.0228	0.386607	Ba2+0.25Ce3+0.75Mn3+0Mn4+0.25Fe3+0Fe4+0Co3+0.75Co4+0Ni3+0Ni4+0
0.378008	1.05251	0.397857	Rb+0.5Pr3+0.5Mn3+0Mn4+0Fe3+0Fe4+0.5Co3+0Co4+0.5Ni3+0Ni4+0
0.378032	1.03449	0.391071	Cs+0.25Pr3+0.75Mn3+0.25Mn4+0Fe3+0Fe4+0.25Co3+0.25Co4+0Ni3+0Ni4+0.25
0.378035	1.00095	0.378393	Ca2+0.75Pr3+0.25Mn3+0.25Mn4+0.25Fe3+0Fe4+0Co3+0Co4+0.25Ni3+0Ni4+0.25
0.378091	1.02914	0.389107	K+0.25La3+0.75Mn3+0Mn4+0.25Fe3+0Fe4+0Co3+0Co4+0.25Ni3+0.5Ni4+0
0.378097	1.02487	0.3875	K+0.25Ce3+0.75Mn3+0Mn4+0Fe3+0Fe4+0.25Co3+0.25Co4+0Ni3+0.25Ni4+0.25
0.37811	0.998387	0.3775	Ca2+0.5Pr3+0.5Mn3+0Mn4+0Fe3+0Fe4+0Co3+0.25Co4+0.25Ni3+0.25Ni4+0.25
0.378117	1.01773	0.384821	Sr2+0.5Ce3+0.5Mn3+0Mn4+0Fe3+0Fe4+0.25Co3+0.5Co4+0Ni3+0Ni4+0.25
0.378157	1.02305	0.386875	Rb+0.25Pr3+0.75Mn3+0Mn4+0Fe3+0.25Fe4+0Co3+0Co4+0.25Ni3+0.25Ni4+0.25
0.378183	1.01519	0.383929	Ba2+0.25Pr3+0.75Mn3+0.25Mn4+0Fe3+0Fe4+0Co3+0.5Co4+0Ni3+0Ni4+0.25
0.378188	1.00337	0.379464	K+0Ca2+1.0Mn3+0Mn4+0.5Fe3+0Fe4+0.25Co3+0Co4+0Ni3+0Ni4+0.25
0.378195	1.05836	0.400268	Ba2+0.75Pr3+0.25Mn3+0Mn4+0.25Fe3+0.25Fe4+0.25Co3+0Co4+0.25Ni3+0Ni4+0
0.378209	1.04605	0.395625	Cs+0.25La3+0.75Mn3+0Mn4+0Fe3+0.25Fe4+0Co3+0Co4+0.5Ni3+0.25Ni4+0
0.378226	1.05237	0.398036	Rb+0.5Pr3+0.5Mn3+0Mn4+0.25Fe3+0Fe4+0.5Co3+0Co4+0.25Ni3+0Ni4+0
0.378262	1.00082	0.378571	Ca2+0.75Pr3+0.25Mn3+0.25Mn4+0.5Fe3+0Fe4+0Co3+0Co4+0Ni3+0Ni4+0.25
0.378287	1.01727	0.384821	K+0.25Pr3+0.75Mn3+0Mn4+0Fe3+0Fe4+0.25Co3+0.5Co4+0Ni3+0Ni4+0.25
0.378311	1.03043	0.389821	Rb+0.25Ce3+0.75Mn3+0.25Mn4+0Fe3+0Fe4+0Co3+0.25Co4+0.5Ni3+0Ni4+0
0.378313	1.029	0.389286	K+0.25La3+0.75Mn3+0Mn4+0.5Fe3+0Fe4+0Co3+0Co4+0Ni3+0.5Ni4+0
0.378317	1.02616	0.388214	Sr2+0.75La3+0.25Mn3+0.25Mn4+0Fe3+0Fe4+0.25Co3+0Co4+0.25Ni3+0Ni4+0.25
0.378338	0.998257	0.377679	Ca2+0.5Pr3+0.5Mn3+0Mn4+0.25Fe3+0Fe4+0Co3+0.25Co4+0Ni3+0.25Ni4+0.25
0.378353	1.01474	0.383929	Sr2+0.25La3+0.75Mn3+0.25Mn4+0Fe3+0Fe4+0Co3+0.5Co4+0Ni3+0Ni4+0.25
0.378369	1.06071	0.401339	Ba2+0.75Ce3+0.25Mn3+0Mn4+0Fe3+0.25Fe4+0.5Co3+0Co4+0Ni3+0Ni4+0.25
0.37838	1.02292	0.387054	Rb+0.25Pr3+0.75Mn3+0Mn4+0.25Fe3+0.25Fe4+0Co3+0Co4+0Ni3+0.25Ni4+0.25
0.378412	1.05823	0.400446	Ba2+0.75Pr3+0.25Mn3+0Mn4+0.5Fe3+0.25Fe4+0.25Co3+0Co4+0Ni3+0Ni4+0
0.378422	1.04169	0.394196	Cs+0.25Ce3+0.75Mn3+0Mn4+0Fe3+0.25Fe4+0.25Co3+0.25Co4+0Ni3+0Ni4+0.25
0.378428	1.04591	0.395804	Cs+0.25La3+0.75Mn3+0Mn4+0.25Fe3+0.25Fe4+0Co3+0Co4+0.25Ni3+0.25Ni4+0
0.378444	1.05224	0.398214	Rb+0.5Pr3+0.5Mn3+0Mn4+0.5Fe3+0Fe4+0.5Co3+0Co4+0Ni3+0Ni4+0
0.378533	1.03029	0.39	Rb+0.25Ce3+0.75Mn3+0.25Mn4+0.25Fe3+0Fe4+0Co3+0.25Co4+0.25Ni3+0Ni4+0
0.37854	1.02603	0.388393	Sr2+0.75La3+0.25Mn3+0.25Mn4+0.25Fe3+0Fe4+0.25Co3+0Co4+0Ni3+0Ni4+0.25
0.378543	1.0246	0.387857	Ca2+0.25Sr2+0.75Mn3+0Mn4+0Fe3+0Fe4+0.25Co3+0Co4+0.75Ni3+0Ni4+0
0.378549	1.02247	0.387054	Ba2+0.25Ce3+0.75Mn3+0Mn4+0Fe3+0.25Fe4+0Co3+0.5Co4+0Ni3+0Ni4+0.25
0.378555	1.02033	0.38625	Sr2+0.5La3+0.5Mn3+0Mn4+0Fe3+0Fe4+0Co3+0.25Co4+0.5Ni3+0.25Ni4+0
0.378606	1.02208	0.386964	Sr2+0.75Pr3+0.25Mn3+0.25Mn4+0Fe3+0Fe4+0Co3+0Co4+0.75Ni3+0Ni4+0
0.37864	1.03661	0.3925	Ba2+0.5Pr3+0.5Mn3+0.25Mn4+0Fe3+0Fe4+0Co3+0Co4+0.5Ni3+0.25Ni4+0
0.378647	1.04578	0.395982	Cs+0.25La3+0.75Mn3+0Mn4+0.5Fe3+0.25Fe4+0Co3+0Co4+0Ni3+0.25Ni4+0
0.378715	1.02272	0.387321	Rb+0.25Pr3+0.75Mn3+0.5Mn4+0Fe3+0Fe4+0Co3+0Co4+0.25Ni3+0Ni4+0.25
0.378738	1.05803	0.400714	Ba2+0.75Pr3+0.25Mn3+0Mn4+0Fe3+0Fe4+0.5Co3+0.25Co4+0.25Ni3+0Ni4+0
0.378755	1.03016	0.390179	Rb+0.25Ce3+0.75Mn3+0Mn4+0Fe3+0Fe4+0.25Co3+0Co4+0Ni3+0.5Ni4+0.25
0.378757	1.04571	0.396071	Cs+0.25La3+0.75Mn3+0.5Mn4+0Fe3+0Fe4+0Co3+0Co4+0.5Ni3+0Ni4+0
0.378766	1.02447	0.388036	Ca2+0.25Sr2+0.75Mn3+0Mn4+0.25Fe3+0Fe4+0.25Co3+0Co4+0.5Ni3+0Ni4+0
0.378779	1.02019	0.386429	Sr2+0.5La3+0.5Mn3+0Mn4+0.25Fe3+0Fe4+0Co3+0.25Co4+0.25Ni3+0.25Ni4+0
0.378829	1.02195	0.387143	Sr2+0.75Pr3+0.25Mn3+0.25Mn4+0.25Fe3+0Fe4+0Co3+0Co4+0.5Ni3+0Ni4+0
0.37885	1.00586	0.381071	Ca2+0.5La3+0.5Mn3+0.25Mn4+0Fe3+0Fe4+0Co3+0.25Co4+0.25Ni3+0Ni4+0.25
0.37886	1.03647	0.392679	Ba2+0.5Pr3+0.5Mn3+0.25Mn4+0.25Fe3+0Fe4+0Co3+0Co4+0.25Ni3+0.25Ni4+0
0.378865	1.04424	0.395625	Ba2+0.5La3+0.5Mn3+0Mn4+0Fe3+0.25Fe4+0Co3+0Co4+0.5Ni3+0.25Ni4+0
0.378908	0.997934	0.378125	Ca2+0.5Pr3+0.5Mn3+0Mn4+0Fe3+0.25Fe4+0Co3+0Co4+0Ni3+0.25Ni4+0.5
0.378925	1.01226	0.383571	Sr2+0.5Pr3+0.5Mn3+0Mn4+0Fe3+0Fe4+0Co3+0.5Co4+0.5Ni3+0Ni4+0
0.378939	1.02259	0.3875	Rb+0.25Pr3+0.75Mn3+0Mn4+0Fe3+0Fe4+0.25Co3+0.25Co4+0Ni3+0.25Ni4+0.25
0.378955	1.05789	0.400893	Ba2+0.75Pr3+0.25Mn3+0Mn4+0.25Fe3+0Fe4+0.5Co3+0.25Co4+0Ni3+0Ni4+0
0.378976	1.04558	0.39625	Cs+0.25La3+0.75Mn3+0Mn4+0Fe3+0Fe4+0.25Co3+0.25Co4+0.25Ni3+0.25Ni4+0
0.37898	1.02861	0.389821	K+0.25La3+0.75Mn3+0.25Mn4+0Fe3+0Fe4+0Co3+0.25Co4+0.5Ni3+0Ni4+0
0.378989	1.02434	0.388214	Ca2+0.25Sr2+0.75Mn3+0Mn4+0.5Fe3+0Fe4+0.25Co3+0Co4+0.25Ni3+0Ni4+0
0.379003	1.02006	0.386607	Sr2+0.5La3+0.5Mn3+0Mn4+0.5Fe3+0Fe4+0Co3+0.25Co4+0Ni3+0.25Ni4+0
0.379053	1.02181	0.387321	Sr2+0.75Pr3+0.25Mn3+0.25Mn4+0.5Fe3+0Fe4+0Co3+0Co4+0.25Ni3+0Ni4+0
0.379077	1.00573	0.38125	Ca2+0.5La3+0.5Mn3+0.25Mn4+0.25Fe3+0Fe4+0Co3+0.25Co4+0Ni3+0Ni4+0.25
0.379081	1.03634	0.392857	Ba2+0.5Pr3+0.5Mn3+0.25Mn4+0.5Fe3+0Fe4+0Co3+0Co4+0Ni3+0.25Ni4+0
0.379084	1.0441	0.395804	Ba2+0.5La3+0.5Mn3+0Mn4+0.25Fe3+0.25Fe4+0Co3+0Co4+0.25Ni3+0.25Ni4+0
0.379086	1.00429	0.380714	Ca2+0.75La3+0.25Mn3+0Mn4+0Fe3+0Fe4+0Co3+0.25Co4+0.75Ni3+0Ni4+0
0.379088	1.02996	0.390446	Rb+0.25Ce3+0.75Mn3+0.25Mn4+0Fe3+0.25Fe4+0Co3+0Co4+0.25Ni3+0Ni4+0.25
0.379095	1.02641	0.389107	Ba2+0.25La3+0.75Mn3+0Mn4+0Fe3+0Fe4+0Co3+0.5Co4+0.25Ni3+0.25Ni4+0
0.379097	1.00285	0.380179	Ca2+0.5Ce3+0.5Mn3+0Mn4+0Fe3+0Fe4+0Co3+0Co4+0.25Ni3+0.5Ni4+0.25
0.379151	1.01213	0.38375	Sr2+0.5Pr3+0.5Mn3+0Mn4+0.25Fe3+0Fe4+0Co3+0.5Co4+0.25Ni3+0Ni4+0
0.379192	1.03627	0.392946	Ba2+0.5Pr3+0.5Mn3+0Mn4+0Fe3+0.25Fe4+0Co3+0.25Co4+0.5Ni3+0Ni4+0
0.379196	1.04545	0.396429	Cs+0.25La3+0.75Mn3+0Mn4+0.25Fe3+0Fe4+0.25Co3+0.25Co4+0Ni3+0.25Ni4+0
0.379202	1.02848	0.39	K+0.25La3+0.75Mn3+0.25Mn4+0.25Fe3+0Fe4+0Co3+0.25Co4+0.25Ni3+0Ni4+0
0.379213	1.02421	0.388393	Ca2+0.25Sr2+0.75Mn3+0Mn4+0.75Fe3+0Fe4+0.25Co3+0Co4+0Ni3+0Ni4+0
0.379276	1.00991	0.383036	Sr2+0.25Ce3+0.75Mn3+0Mn4+0Fe3+0Fe4+0Co3+0.25Co4+0Ni3+0.5Ni4+0.25
0.379276	1.02168	0.3875	Sr2+0.75Pr3+0.25Mn3+0.25Mn4+0.75Fe3+0Fe4+0Co3+0Co4+0Ni3+0Ni4+0
0.379304	1.04397	0.395982	Ba2+0.5La3+0.5Mn3+0Mn4+0.5Fe3+0.25Fe4+0Co3+0Co4+0Ni3+0.25Ni4+0
0.37931	1.02983	0.390625	Rb+0.25Ce3+0.75Mn3+0.25Mn4+0.25Fe3+0.25Fe4+0Co3+0Co4+0Ni3+0Ni4+0.25
0.379313	1.00416	0.380893	Ca2+0.75La3+0.25Mn3+0Mn4+0.25Fe3+0Fe4+0Co3+0.25Co4+0.5Ni3+0Ni4+0
0.379318	1.02628	0.389286	Ba2+0.25La3+0.75Mn3+0Mn4+0.25Fe3+0Fe4+0Co3+0.5Co4+0Ni3+0.25Ni4+0
0.379324	1.00272	0.380357	K+0Ca2+1.0Mn3+0Mn4+0Fe3+0Fe4+0.5Co3+0Co4+0Ni3+0Ni4+0.5
0.379339	1.01987	0.386875	Sr2+0.5La3+0.5Mn3+0Mn4+0Fe3+0.25Fe4+0Co3+0Co4+0.25Ni3+0.25Ni4+0.25
0.379376	1.012	0.383929	Sr2+0.5Pr3+0.5Mn3+0Mn4+0.5Fe3+0Fe4+0Co3+0.5Co4+0Ni3+0Ni4+0
0.3794	1.00017	0.379464	Ca2+0.75Pr3+0.25Mn3+0.25Mn4+0Fe3+0Fe4+0.25Co3+0Co4+0Ni3+0Ni4+0.5
0.379413	1.03614	0.393125	Ba2+0.5Pr3+0.5Mn3+0Mn4+0.25Fe3+0.25Fe4+0Co3+0.25Co4+0.25Ni3+0Ni4+0
0.379414	1.0439	0.396071	Ba2+0.5La3+0.5Mn3+0.5Mn4+0Fe3+0Fe4+0Co3+0Co4+0.5Ni3+0Ni4+0
0.379424	1.02834	0.390179	K+0.25La3+0.75Mn3+0Mn4+0Fe3+0Fe4+0.25Co3+0Co4+0Ni3+0.5Ni4+0.25
0.379478	0.997611	0.378571	Ca2+0.5Pr3+0.5Mn3+0.5Mn4+0Fe3+0Fe4+0Co3+0Co4+0Ni3+0Ni4+0.5
0.379497	1.00227	0.380357	Sr2+0.25Pr3+0.75Mn3+0Mn4+0Fe3+0Fe4+0Co3+0.5Co4+0Ni3+0.25Ni4+0.25
0.379498	1.05755	0.401339	Ba2+0.75Pr3+0.25Mn3+0Mn4+0Fe3+0.25Fe4+0.5Co3+0Co4+0Ni3+0Ni4+0.25
0.379535	1.05157	0.399107	Rb+0.5Pr3+0.5Mn3+0Mn4+0Fe3+0Fe4+0.75Co3+0Co4+0Ni3+0Ni4+0.25
0.37954	1.00403	0.381071	Ca2+0.75La3+0.25Mn3+0Mn4+0.5Fe3+0Fe4+0Co3+0.25Co4+0.25Ni3+0Ni4+0
0.379555	1.02187	0.387857	Ca2+0.75Ba2+0.25Mn3+0Mn4+0Fe3+0Fe4+0.25Co3+0Co4+0.75Ni3+0Ni4+0
0.379558	0.995049	0.377679	Ca2+0.25Pr3+0.75Mn3+0Mn4+0Fe3+0Fe4+0Co3+0.75Co4+0Ni3+0Ni4+0.25
0.379563	1.01974	0.387054	Sr2+0.5La3+0.5Mn3+0Mn4+0.25Fe3+0.25Fe4+0Co3+0Co4+0Ni3+0.25Ni4+0.25
0.379633	1.04377	0.39625	Ba2+0.5La3+0.5Mn3+0Mn4+0Fe3+0Fe4+0.25Co3+0.25Co4+0.25Ni3+0.25Ni4+0
0.379634	1.03601	0.393304	Ba2+0.5Pr3+0.5Mn3+0Mn4+0.5Fe3+0.25Fe4+0Co3+0.25Co4+0Ni3+0Ni4+0
0.379636	1.03388	0.3925	Rb+0.25La3+0.75Mn3+0.25Mn4+0Fe3+0Fe4+0Co3+0Co4+0.5Ni3+0.25Ni4+0
0.379638	1.04799	0.397857	K+0.5La3+0.5Mn3+0Mn4+0Fe3+0Fe4+0.5Co3+0Co4+0.5Ni3+0Ni4+0
0.379643	1.00541	0.381696	Ca2+0.5La3+0.5Mn3+0.25Mn4+0Fe3+0.25Fe4+0Co3+0Co4+0Ni3+0Ni4+0.5
0.379714	1.0118	0.384196	Sr2+0.5Pr3+0.5Mn3+0Mn4+0Fe3+0.25Fe4+0Co3+0.25Co4+0.25Ni3+0Ni4+0.25
0.379744	1.04511	0.396875	Cs+0.25La3+0.75Mn3+0Mn4+0Fe3+0.25Fe4+0.25Co3+0Co4+0Ni3+0.25Ni4+0.25
0.379758	1.02815	0.390446	K+0.25La3+0.75Mn3+0.25Mn4+0Fe3+0.25Fe4+0Co3+0Co4+0.25Ni3+0Ni4+0.25
0.379767	1.0039	0.38125	Ca2+0.75La3+0.25Mn3+0Mn4+0.75Fe3+0Fe4+0Co3+0.25Co4+0Ni3+0Ni4+0
0.379778	1.00247	0.380714	Ca2+0.75Ce3+0.25Mn3+0Mn4+0Fe3+0Fe4+0Co3+0.25Co4+0.75Ni3+0Ni4+0
0.379778	1.02174	0.388036	Ca2+0.75Ba2+0.25Mn3+0Mn4+0.25Fe3+0Fe4+0.25Co3+0Co4+0.5Ni3+0Ni4+0
0.379803	1.03343	0.3925	Cs+0.25Pr3+0.75Mn3+0.25Mn4+0Fe3+0Fe4+0Co3+0Co4+0.5Ni3+0.25Ni4+0
0.379848	1.07374	0.407857	Cs+0.5Pr3+0.5Mn3+0Mn4+0Fe3+0Fe4+0.75Co3+0Co4+0.25Ni3+0Ni4+0
0.379853	1.04364	0.396429	Ba2+0.5La3+0.5Mn3+0Mn4+0.25Fe3+0Fe4+0.25Co3+0.25Co4+0Ni3+0.25Ni4+0
0.379857	1.04786	0.398036	K+0.5La3+0.5Mn3+0Mn4+0.25Fe3+0Fe4+0.5Co3+0Co4+0.25Ni3+0Ni4+0
0.379857	1.03375	0.392679	Rb+0.25La3+0.75Mn3+0.25Mn4+0.25Fe3+0Fe4+0Co3+0Co4+0.25Ni3+0.25Ni4+0
0.379866	1.0295	0.391071	Rb+0.25Ce3+0.75Mn3+0.25Mn4+0Fe3+0Fe4+0.25Co3+0.25Co4+0Ni3+0Ni4+0.25
0.379875	1.02595	0.389732	Ba2+0.25La3+0.75Mn3+0Mn4+0Fe3+0.25Fe4+0Co3+0.25Co4+0Ni3+0.25Ni4+0.25
0.379881	1.00384	0.381339	Ca2+0.75La3+0.25Mn3+0Mn4+0Fe3+0.25Fe4+0Co3+0Co4+0.5Ni3+0Ni4+0.25
0.379882	1.02381	0.388929	K+0.25Ce3+0.75Mn3+0Mn4+0Fe3+0Fe4+0Co3+0Co4+0.5Ni3+0.5Ni4+0
0.379899	1.01954	0.387321	Sr2+0.5La3+0.5Mn3+0.5Mn4+0Fe3+0Fe4+0Co3+0Co4+0.25Ni3+0Ni4+0.25
0.379912	1.01668	0.38625	Sr2+0.5Ce3+0.5Mn3+0Mn4+0Fe3+0Fe4+0Co3+0.25Co4+0.5Ni3+0.25Ni4+0
0.37994	1.01167	0.384375	Sr2+0.5Pr3+0.5Mn3+0Mn4+0.25Fe3+0.25Fe4+0Co3+0.25Co4+0Ni3+0Ni4+0.25
0.379965	1.03581	0.393571	Ba2+0.5Pr3+0.5Mn3+0Mn4+0Fe3+0Fe4+0.25Co3+0.5Co4+0.25Ni3+0Ni4+0
0.37998	1.02801	0.390625	K+0.25La3+0.75Mn3+0.25Mn4+0.25Fe3+0.25Fe4+0Co3+0Co4+0Ni3+0Ni4+0.25
0.380002	1.02161	0.388214	Ca2+0.75Ba2+0.25Mn3+0Mn4+0.5Fe3+0Fe4+0.25Co3+0Co4+0.25Ni3+0Ni4+0
0.380005	1.00234	0.380893	Ca2+0.75Ce3+0.25Mn3+0Mn4+0.25Fe3+0Fe4+0Co3+0.25Co4+0.5Ni3+0Ni4+0
0.380024	1.0333	0.392679	Cs+0.25Pr3+0.75Mn3+0.25Mn4+0.25Fe3+0Fe4+0Co3+0Co4+0.25Ni3+0.25Ni4+0
0.380063	1.0736	0.408036	Cs+0.5Pr3+0.5Mn3+0Mn4+0.25Fe3+0Fe4+0.75Co3+0Co4+0Ni3+0Ni4+0
0.380076	1.04772	0.398214	K+0.5La3+0.5Mn3+0Mn4+0.5Fe3+0Fe4+0.5Co3+0Co4+0Ni3+0Ni4+0
0.380079	1.03362	0.392857	Rb+0.25La3+0.75Mn3+0.25Mn4+0.5Fe3+0Fe4+0Co3+0Co4+0Ni3+0.25Ni4+0
0.380083	1.01623	0.38625	K+0.25Pr3+0.75Mn3+0Mn4+0Fe3+0Fe4+0Co3+0.25Co4+0.5Ni3+0.25Ni4+0
0.380105	1.02368	0.389107	K+0.25Ce3+0.75Mn3+0Mn4+0.25Fe3+0Fe4+0Co3+0Co4+0.25Ni3+0.5Ni4+0
0.380108	1.00371	0.381518	Ca2+0.75La3+0.25Mn3+0Mn4+0.25Fe3+0.25Fe4+0Co3+0Co4+0.25Ni3+0Ni4+0.25
0.380123	1.01941	0.3875	Sr2+0.5La3+0.5Mn3+0Mn4+0Fe3+0Fe4+0.25Co3+0.25Co4+0Ni3+0.25Ni4+0.25
0.380137	1.01655	0.386429	Sr2+0.5Ce3+0.5Mn3+0Mn4+0.25Fe3+0Fe4+0Co3+0.25Co4+0.25Ni3+0.25Ni4+0
0.380171	1.02116	0.388214	Sr2+0.75Pr3+0.25Mn3+0.25Mn4+0Fe3+0Fe4+0.25Co3+0Co4+0.25Ni3+0Ni4+0.25
0.380182	1.04062	0.395625	Cs+0.25Ce3+0.75Mn3+0Mn4+0Fe3+0.25Fe4+0Co3+0Co4+0.5Ni3+0.25Ni4+0
0.380186	1.03568	0.39375	Ba2+0.5Pr3+0.5Mn3+0Mn4+0.25Fe3+0Fe4+0.25Co3+0.5Co4+0Ni3+0Ni4+0
0.38019	1.03355	0.392946	Rb+0.25La3+0.75Mn3+0Mn4+0Fe3+0.25Fe4+0Co3+0.25Co4+0.5Ni3+0Ni4+0
0.380217	1.06096	0.403393	Ba2+0.75La3+0.25Mn3+0Mn4+0Fe3+0Fe4+0.5Co3+0Co4+0.25Ni3+0.25Ni4+0
0.380226	1.02148	0.388393	Ca2+0.75Ba2+0.25Mn3+0Mn4+0.75Fe3+0Fe4+0.25Co3+0Co4+0Ni3+0Ni4+0
0.380233	1.00221	0.381071	Ca2+0.5Ce3+0.5Mn3+0.25Mn4+0Fe3+0Fe4+0Co3+0.25Co4+0.25Ni3+0Ni4+0.25
0.380246	1.03317	0.392857	Cs+0.25Pr3+0.75Mn3+0.25Mn4+0.5Fe3+0Fe4+0Co3+0Co4+0Ni3+0.25Ni4+0
0.380293	1.04478	0.397321	Cs+0.25La3+0.75Mn3+0.5Mn4+0Fe3+0Fe4+0.25Co3+0Co4+0Ni3+0Ni4+0.25
0.380307	1.0161	0.386429	K+0.25Pr3+0.75Mn3+0Mn4+0.25Fe3+0Fe4+0Co3+0.25Co4+0.25Ni3+0.25Ni4+0
0.380329	1.02355	0.389286	K+0.25Ce3+0.75Mn3+0Mn4+0.5Fe3+0Fe4+0Co3+0Co4+0Ni3+0.5Ni4+0
0.380335	1.00358	0.381696	Ca2+0.75La3+0.25Mn3+0Mn4+0.5Fe3+0.25Fe4+0Co3+0Co4+0Ni3+0Ni4+0.25
0.380357	1.0331	0.392946	Cs+0.25Pr3+0.75Mn3+0Mn4+0Fe3+0.25Fe4+0Co3+0.25Co4+0.5Ni3+0Ni4+0
0.380361	1.01642	0.386607	Sr2+0.5Ce3+0.5Mn3+0Mn4+0.5Fe3+0Fe4+0Co3+0.25Co4+0Ni3+0.25Ni4+0
0.380395	1.02103	0.388393	Sr2+0.75Pr3+0.25Mn3+0.25Mn4+0.25Fe3+0Fe4+0.25Co3+0Co4+0Ni3+0Ni4+0.25
0.380402	1.0433	0.396875	Ba2+0.5La3+0.5Mn3+0Mn4+0Fe3+0.25Fe4+0.25Co3+0Co4+0Ni3+0.25Ni4+0.25
0.380403	1.04049	0.395804	Cs+0.25Ce3+0.75Mn3+0Mn4+0.25Fe3+0.25Fe4+0Co3+0Co4+0.25Ni3+0.25Ni4+0
0.380405	1.00926	0.383929	Sr2+0.25Ce3+0.75Mn3+0.25Mn4+0Fe3+0Fe4+0Co3+0.5Co4+0Ni3+0Ni4+0.25
0.380411	1.03342	0.393125	Rb+0.25La3+0.75Mn3+0Mn4+0.25Fe3+0.25Fe4+0Co3+0.25Co4+0.25Ni3+0Ni4+0
0.380432	1.01389	0.385714	Ba2+0.25Pr3+0.75Mn3+0Mn4+0Fe3+0Fe4+0Co3+0Co4+0Ni3+0.75Ni4+0.25
0.380432	1.02562	0.390179	Ba2+0.25La3+0.75Mn3+0.5Mn4+0Fe3+0Fe4+0Co3+0.25Co4+0Ni3+0Ni4+0.25
0.380433	1.06082	0.403571	Ba2+0.75La3+0.25Mn3+0Mn4+0.25Fe3+0Fe4+0.5Co3+0Co4+0Ni3+0.25Ni4+0
0.38046	1.00208	0.38125	Ca2+0.5Ce3+0.5Mn3+0.25Mn4+0.25Fe3+0Fe4+0Co3+0.25Co4+0Ni3+0Ni4+0.25
0.380504	1.01135	0.384821	Sr2+0.5Pr3+0.5Mn3+0Mn4+0Fe3+0Fe4+0.25Co3+0.5Co4+0Ni3+0Ni4+0.25
0.380532	1.01596	0.386607	K+0.25Pr3+0.75Mn3+0Mn4+0.5Fe3+0Fe4+0Co3+0.25Co4+0Ni3+0.25Ni4+0
0.380537	1.02768	0.391071	K+0.25La3+0.75Mn3+0.25Mn4+0Fe3+0Fe4+0.25Co3+0.25Co4+0Ni3+0Ni4+0.25
0.380574	1.00201	0.381339	Ca2+0.75Ce3+0.25Mn3+0Mn4+0Fe3+0.25Fe4+0Co3+0Co4+0.5Ni3+0Ni4+0.25
0.380578	1.03297	0.393125	Cs+0.25Pr3+0.75Mn3+0Mn4+0.25Fe3+0.25Fe4+0Co3+0.25Co4+0.25Ni3+0Ni4+0
0.380603	1.01343	0.385714	Sr2+0.25La3+0.75Mn3+0Mn4+0Fe3+0Fe4+0Co3+0Co4+0Ni3+0.75Ni4+0.25
0.380623	1.04035	0.395982	Cs+0.25Ce3+0.75Mn3+0Mn4+0.5Fe3+0.25Fe4+0Co3+0Co4+0Ni3+0.25Ni4+0
0.380633	1.03329	0.393304	Rb+0.25La3+0.75Mn3+0Mn4+0.5Fe3+0.25Fe4+0Co3+0.25Co4+0Ni3+0Ni4+0
0.380652	1.00626	0.383036	Ca2+0.25La3+0.75Mn3+0Mn4+0Fe3+0Fe4+0Co3+0.25Co4+0Ni3+0.5Ni4+0.25
0.380658	1.02478	0.390089	Sr2+0.75La3+0.25Mn3+0Mn4+0Fe3+0.25Fe4+0Co3+0Co4+0.75Ni3+0Ni4+0
0.380675	1.00339	0.381964	Ca2+0.75La3+0.25Mn3+0Mn4+0Fe3+0Fe4+0.25Co3+0.25Co4+0.25Ni3+0Ni4+0.25
0.380699	1.01622	0.386875	Sr2+0.5Ce3+0.5Mn3+0Mn4+0Fe3+0.25Fe4+0Co3+0Co4+0.25Ni3+0.25Ni4+0.25
0.380727	1.02154	0.388929	Rb+0.25Pr3+0.75Mn3+0Mn4+0Fe3+0Fe4+0Co3+0Co4+0.5Ni3+0.5Ni4+0
0.380733	1.04029	0.396071	Cs+0.25Ce3+0.75Mn3+0.5Mn4+0Fe3+0Fe4+0Co3+0Co4+0.5Ni3+0Ni4+0
0.380739	1.03534	0.394196	Ba2+0.5Pr3+0.5Mn3+0Mn4+0Fe3+0.25Fe4+0.25Co3+0.25Co4+0Ni3+0Ni4+0.25
0.3808	1.03284	0.393304	Cs+0.25Pr3+0.75Mn3+0Mn4+0.5Fe3+0.25Fe4+0Co3+0.25Co4+0Ni3+0Ni4+0
0.380801	1.00188	0.381518	Ca2+0.75Ce3+0.25Mn3+0Mn4+0.25Fe3+0.25Fe4+0Co3+0Co4+0.25Ni3+0Ni4+0.25
0.380863	1.05916	0.403393	Ba2+0.75Ce3+0.25Mn3+0Mn4+0Fe3+0Fe4+0.5Co3+0Co4+0.25Ni3+0.25Ni4+0
0.380869	1.01577	0.386875	K+0.25Pr3+0.75Mn3+0Mn4+0Fe3+0.25Fe4+0Co3+0Co4+0.25Ni3+0.25Ni4+0.25
0.380881	1.02464	0.390268	Sr2+0.75La3+0.25Mn3+0Mn4+0.25Fe3+0.25Fe4+0Co3+0Co4+0.5Ni3+0Ni4+0
0.380902	1.00326	0.382143	Ca2+0.75La3+0.25Mn3+0Mn4+0.25Fe3+0Fe4+0.25Co3+0.25Co4+0Ni3+0Ni4+0.25
0.380923	1.01609	0.387054	Sr2+0.5Ce3+0.5Mn3+0Mn4+0.25Fe3+0.25Fe4+0Co3+0Co4+0Ni3+0.25Ni4+0.25
0.380951	1.02141	0.389107	Rb+0.25Pr3+0.75Mn3+0Mn4+0.25Fe3+0Fe4+0Co3+0Co4+0.25Ni3+0.5Ni4+0
0.380951	1.04438	0.397857	K+0.5Ce3+0.5Mn3+0Mn4+0Fe3+0Fe4+0.5Co3+0Co4+0.5Ni3+0Ni4+0
0.380952	1.04297	0.397321	Ba2+0.5La3+0.5Mn3+0.5Mn4+0Fe3+0Fe4+0.25Co3+0Co4+0Ni3+0Ni4+0.25
0.380954	1.04015	0.39625	Cs+0.25Ce3+0.75Mn3+0Mn4+0Fe3+0Fe4+0.25Co3+0.25Co4+0.25Ni3+0.25Ni4+0
0.380965	1.03309	0.393571	Rb+0.25La3+0.75Mn3+0Mn4+0Fe3+0Fe4+0.25Co3+0.5Co4+0.25Ni3+0Ni4+0
0.380995	0.999264	0.380714	Ca2+0.75Pr3+0.25Mn3+0Mn4+0Fe3+0Fe4+0Co3+0.25Co4+0.75Ni3+0Ni4+0
0.380999	1.02316	0.389821	K+0.25Ce3+0.75Mn3+0.25Mn4+0Fe3+0Fe4+0Co3+0.25Co4+0.5Ni3+0Ni4+0
0.381029	1.00175	0.381696	Ca2+0.5Ce3+0.5Mn3+0.25Mn4+0Fe3+0.25Fe4+0Co3+0Co4+0Ni3+0Ni4+0.5
0.38108	1.05902	0.403571	Ba2+0.75Ce3+0.25Mn3+0Mn4+0.25Fe3+0Fe4+0.5Co3+0Co4+0Ni3+0.25Ni4+0
0.381094	1.01564	0.387054	K+0.25Pr3+0.75Mn3+0Mn4+0.25Fe3+0.25Fe4+0Co3+0Co4+0Ni3+0.25Ni4+0.25
0.381104	1.02451	0.390446	Sr2+0.75La3+0.25Mn3+0Mn4+0.5Fe3+0.25Fe4+0Co3+0Co4+0.25Ni3+0Ni4+0
0.381121	1.02095	0.389107	Ca2+0.75Ba2+0.25Mn3+0Mn4+0Fe3+0Fe4+0.5Co3+0Co4+0.25Ni3+0Ni4+0.25
0.381132	1.03264	0.393571	Cs+0.25Pr3+0.75Mn3+0Mn4+0Fe3+0Fe4+0.25Co3+0.5Co4+0.25Ni3+0Ni4+0
0.381171	1.04424	0.398036	K+0.5Ce3+0.5Mn3+0Mn4+0.25Fe3+0Fe4+0.5Co3+0Co4+0.25Ni3+0Ni4+0
0.381171	1.04706	0.399107	K+0.5La3+0.5Mn3+0Mn4+0Fe3+0Fe4+0.75Co3+0Co4+0Ni3+0Ni4+0.25
0.381174	1.04002	0.396429	Cs+0.25Ce3+0.75Mn3+0Mn4+0.25Fe3+0Fe4+0.25Co3+0.25Co4+0Ni3+0.25Ni4+0
0.381175	1.02128	0.389286	Rb+0.25Pr3+0.75Mn3+0Mn4+0.5Fe3+0Fe4+0Co3+0Co4+0Ni3+0.5Ni4+0
0.381187	1.03296	0.39375	Rb+0.25La3+0.75Mn3+0Mn4+0.25Fe3+0Fe4+0.25Co3+0.5Co4+0Ni3+0Ni4+0
0.381222	1.02302	0.39	K+0.25Ce3+0.75Mn3+0.25Mn4+0.25Fe3+0Fe4+0Co3+0.25Co4+0.25Ni3+0Ni4+0
0.381223	0.999135	0.380893	Ca2+0.75Pr3+0.25Mn3+0Mn4+0.25Fe3+0Fe4+0Co3+0.25Co4+0.5Ni3+0Ni4+0
0.381261	1.0159	0.387321	Sr2+0.5Ce3+0.5Mn3+0.5Mn4+0Fe3+0Fe4+0Co3+0Co4+0.25Ni3+0Ni4+0.25
0.381328	1.02438	0.390625	Sr2+0.75La3+0.25Mn3+0Mn4+0.75Fe3+0.25Fe4+0Co3+0Co4+0Ni3+0Ni4+0
0.381333	1.01336	0.386429	Ba2+0.25Pr3+0.75Mn3+0Mn4+0Fe3+0Fe4+0Co3+0.75Co4+0.25Ni3+0Ni4+0
0.381334	1.02296	0.390089	Sr2+0.75Ce3+0.25Mn3+0Mn4+0Fe3+0.25Fe4+0Co3+0Co4+0.75Ni3+0Ni4+0
0.381345	1.02082	0.389286	Ca2+0.75Ba2+0.25Mn3+0Mn4+0.25Fe3+0Fe4+0.5Co3+0Co4+0Ni3+0Ni4+0.25
0.381354	1.0325	0.39375	Cs+0.25Pr3+0.75Mn3+0Mn4+0.25Fe3+0Fe4+0.25Co3+0.5Co4+0Ni3+0Ni4+0
0.38137	1.00156	0.381964	Ca2+0.75Ce3+0.25Mn3+0Mn4+0Fe3+0Fe4+0.25Co3+0.25Co4+0.25Ni3+0Ni4+0.25
0.381391	1.04411	0.398214	K+0.5Ce3+0.5Mn3+0Mn4+0.5Fe3+0Fe4+0.5Co3+0Co4+0Ni3+0Ni4+0
0.381431	1.01544	0.387321	K+0.25Pr3+0.75Mn3+0.5Mn4+0Fe3+0Fe4+0Co3+0Co4+0.25Ni3+0Ni4+0.25
0.381439	1.02432	0.390714	Sr2+0.75La3+0.25Mn3+0Mn4+0Fe3+0Fe4+0.25Co3+0.25Co4+0.5Ni3+0Ni4+0
0.381446	1.02289	0.390179	K+0.25Ce3+0.75Mn3+0Mn4+0Fe3+0Fe4+0.25Co3+0Co4+0Ni3+0.5Ni4+0.25
0.381451	0.999005	0.381071	Ca2+0.75Pr3+0.25Mn3+0Mn4+0.5Fe3+0Fe4+0Co3+0.25Co4+0.25Ni3+0Ni4+0
0.381471	1.00293	0.382589	Ca2+0.75La3+0.25Mn3+0Mn4+0Fe3+0.25Fe4+0.25Co3+0Co4+0Ni3+0Ni4+0.5
0.381485	1.01577	0.3875	Sr2+0.5Ce3+0.5Mn3+0Mn4+0Fe3+0Fe4+0.25Co3+0.25Co4+0Ni3+0.25Ni4+0.25
0.381504	1.01291	0.386429	Sr2+0.25La3+0.75Mn3+0Mn4+0Fe3+0Fe4+0Co3+0.75Co4+0.25Ni3+0Ni4+0
0.381533	0.996449	0.380179	Ca2+0.5Pr3+0.5Mn3+0Mn4+0Fe3+0Fe4+0Co3+0Co4+0.25Ni3+0.5Ni4+0.25
0.381558	1.02283	0.390268	Sr2+0.75Ce3+0.25Mn3+0Mn4+0.25Fe3+0.25Fe4+0Co3+0Co4+0.5Ni3+0Ni4+0
0.381558	1.01323	0.386607	Ba2+0.25Pr3+0.75Mn3+0Mn4+0.25Fe3+0Fe4+0Co3+0.75Co4+0Ni3+0Ni4+0
0.381598	1.00143	0.382143	Ca2+0.75Ce3+0.25Mn3+0Mn4+0.25Fe3+0Fe4+0.25Co3+0.25Co4+0Ni3+0Ni4+0.25
0.381645	1.02844	0.3925	Rb+0.25Ce3+0.75Mn3+0.25Mn4+0Fe3+0Fe4+0Co3+0Co4+0.5Ni3+0.25Ni4+0
0.381656	1.01531	0.3875	K+0.25Pr3+0.75Mn3+0Mn4+0Fe3+0Fe4+0.25Co3+0.25Co4+0Ni3+0.25Ni4+0.25
0.381663	1.02418	0.390893	Sr2+0.75La3+0.25Mn3+0Mn4+0.25Fe3+0Fe4+0.25Co3+0.25Co4+0.25Ni3+0Ni4+0
0.381679	0.998876	0.38125	Ca2+0.75Pr3+0.25Mn3+0Mn4+0.75Fe3+0Fe4+0Co3+0.25Co4+0Ni3+0Ni4+0
0.381725	1.03969	0.396875	Cs+0.25Ce3+0.75Mn3+0Mn4+0Fe3+0.25Fe4+0.25Co3+0Co4+0Ni3+0.25Ni4+0.25
0.38173	1.01278	0.386607	Sr2+0.25La3+0.75Mn3+0Mn4+0.25Fe3+0Fe4+0Co3+0.75Co4+0Ni3+0Ni4+0
0.381741	1.03263	0.394196	Rb+0.25La3+0.75Mn3+0Mn4+0Fe3+0.25Fe4+0.25Co3+0.25Co4+0Ni3+0Ni4+0.25
0.381762	0.99632	0.380357	Ca2+0.5Pr3+0.5Mn3+0Mn4+0.25Fe3+0Fe4+0Co3+0Co4+0Ni3+0.5Ni4+0.25
0.381781	1.0227	0.390446	K+0.25Ce3+0.75Mn3+0.25Mn4+0Fe3+0.25Fe4+0Co3+0Co4+0.25Ni3+0Ni4+0.25
0.381786	1.00561	0.383929	Ca2+0.25La3+0.75Mn3+0.25Mn4+0Fe3+0Fe4+0Co3+0.5Co4+0Ni3+0Ni4+0.25
0.381793	0.998812	0.381339	Ca2+0.75Pr3+0.25Mn3+0Mn4+0Fe3+0.25Fe4+0Co3+0Co4+0.5Ni3+0Ni4+0.25
0.381847	1.02088	0.389821	Rb+0.25Pr3+0.75Mn3+0.25Mn4+0Fe3+0Fe4+0Co3+0.25Co4+0.5Ni3+0Ni4+0
0.381867	1.02831	0.392679	Rb+0.25Ce3+0.75Mn3+0.25Mn4+0.25Fe3+0Fe4+0Co3+0Co4+0.25Ni3+0.25Ni4+0
0.381886	1.02405	0.391071	Sr2+0.75La3+0.25Mn3+0Mn4+0.5Fe3+0Fe4+0.25Co3+0.25Co4+0Ni3+0Ni4+0
0.381905	1.0205	0.389732	Ba2+0.25Ce3+0.75Mn3+0Mn4+0Fe3+0.25Fe4+0Co3+0.25Co4+0Ni3+0.25Ni4+0.25
0.381909	1.03217	0.394196	Cs+0.25Pr3+0.75Mn3+0Mn4+0Fe3+0.25Fe4+0.25Co3+0.25Co4+0Ni3+0Ni4+0.25
0.381917	1.01836	0.388929	Sr2+0.5La3+0.5Mn3+0Mn4+0Fe3+0Fe4+0Co3+0Co4+0.5Ni3+0.5Ni4+0
0.381935	1.0155	0.387857	Ca2+0.5Sr2+0.5Mn3+0Mn4+0Fe3+0Fe4+0.25Co3+0Co4+0.75Ni3+0Ni4+0
0.381943	1.04167	0.397857	Sr2+0.75Ba2+0.25Mn3+0Mn4+0Fe3+0Fe4+0.5Co3+0Co4+0.5Ni3+0Ni4+0
0.381999	1.05601	0.403393	Ba2+0.75Pr3+0.25Mn3+0Mn4+0Fe3+0Fe4+0.5Co3+0Co4+0.25Ni3+0.25Ni4+0
0.382005	1.02256	0.390625	K+0.25Ce3+0.75Mn3+0.25Mn4+0.25Fe3+0.25Fe4+0Co3+0Co4+0Ni3+0Ni4+0.25
0.382021	0.998683	0.381518	Ca2+0.75Pr3+0.25Mn3+0Mn4+0.25Fe3+0.25Fe4+0Co3+0Co4+0.25Ni3+0Ni4+0.25
0.382026	1.00405	0.383571	Ca2+0.5La3+0.5Mn3+0Mn4+0Fe3+0Fe4+0Co3+0.5Co4+0.5Ni3+0Ni4+0
0.382071	1.02075	0.39	Rb+0.25Pr3+0.75Mn3+0.25Mn4+0.25Fe3+0Fe4+0Co3+0.25Co4+0.25Ni3+0Ni4+0
0.38209	1.02818	0.392857	Rb+0.25Ce3+0.75Mn3+0.25Mn4+0.5Fe3+0Fe4+0Co3+0Co4+0Ni3+0.25Ni4+0
0.382117	1.0225	0.390714	Sr2+0.75Ce3+0.25Mn3+0Mn4+0Fe3+0Fe4+0.25Co3+0.25Co4+0.5Ni3+0Ni4+0
0.382122	1.01291	0.387054	Ba2+0.25Pr3+0.75Mn3+0Mn4+0Fe3+0.25Fe4+0Co3+0.5Co4+0Ni3+0Ni4+0.25
0.382142	1.01823	0.389107	Sr2+0.5La3+0.5Mn3+0Mn4+0.25Fe3+0Fe4+0Co3+0Co4+0.25Ni3+0.5Ni4+0
0.38216	1.01537	0.388036	Ca2+0.5Sr2+0.5Mn3+0Mn4+0.25Fe3+0Fe4+0.25Co3+0Co4+0.5Ni3+0Ni4+0
0.382163	1.04153	0.398036	Sr2+0.75Ba2+0.25Mn3+0Mn4+0.25Fe3+0Fe4+0.5Co3+0Co4+0.25Ni3+0Ni4+0
0.382167	1.00111	0.382589	Ca2+0.75Ce3+0.25Mn3+0Mn4+0Fe3+0.25Fe4+0.25Co3+0Co4+0Ni3+0Ni4+0.5
0.382201	1.02811	0.392946	Rb+0.25Ce3+0.75Mn3+0Mn4+0Fe3+0.25Fe4+0Co3+0.25Co4+0.5Ni3+0Ni4+0
0.382216	1.05587	0.403571	Ba2+0.75Pr3+0.25Mn3+0Mn4+0.25Fe3+0Fe4+0.5Co3+0Co4+0Ni3+0.25Ni4+0
0.382221	1.02386	0.391339	Sr2+0.75La3+0.25Mn3+0Mn4+0Fe3+0.25Fe4+0.25Co3+0Co4+0.25Ni3+0Ni4+0.25
0.382249	0.998554	0.381696	Ca2+0.75Pr3+0.25Mn3+0Mn4+0.5Fe3+0.25Fe4+0Co3+0Co4+0Ni3+0Ni4+0.25
0.382253	1.00392	0.38375	Ca2+0.5La3+0.5Mn3+0Mn4+0.25Fe3+0Fe4+0Co3+0.5Co4+0.25Ni3+0Ni4+0
0.38227	1.04358	0.398929	Cs+0.25La3+0.75Mn3+0Mn4+0Fe3+0Fe4+0.25Co3+0Co4+0.25Ni3+0.5Ni4+0
0.382277	1.03936	0.397321	Cs+0.25Ce3+0.75Mn3+0.5Mn4+0Fe3+0Fe4+0.25Co3+0Co4+0Ni3+0Ni4+0.25
0.382294	1.01245	0.387054	Sr2+0.25La3+0.75Mn3+0Mn4+0Fe3+0.25Fe4+0Co3+0.5Co4+0Ni3+0Ni4+0.25
0.382295	1.02062	0.390179	Rb+0.25Pr3+0.75Mn3+0Mn4+0Fe3+0Fe4+0.25Co3+0Co4+0Ni3+0.5Ni4+0.25
0.38231	1.01031	0.38625	Sr2+0.5Pr3+0.5Mn3+0Mn4+0Fe3+0Fe4+0Co3+0.25Co4+0.5Ni3+0.25Ni4+0
0.382319	1.02663	0.3925	K+0.25La3+0.75Mn3+0.25Mn4+0Fe3+0Fe4+0Co3+0Co4+0.5Ni3+0.25Ni4+0
0.382341	1.02237	0.390893	Sr2+0.75Ce3+0.25Mn3+0Mn4+0.25Fe3+0Fe4+0.25Co3+0.25Co4+0.25Ni3+0Ni4+0
0.382366	1.0181	0.389286	Sr2+0.5La3+0.5Mn3+0Mn4+0.5Fe3+0Fe4+0Co3+0Co4+0Ni3+0.5Ni4+0
0.382383	1.0414	0.398214	Sr2+0.75Ba2+0.25Mn3+0Mn4+0.5Fe3+0Fe4+0.5Co3+0Co4+0Ni3+0Ni4+0
0.382385	1.01524	0.388214	Ca2+0.5Sr2+0.5Mn3+0Mn4+0.5Fe3+0Fe4+0.25Co3+0Co4+0.25Ni3+0Ni4+0
0.382424	1.02798	0.393125	Rb+0.25Ce3+0.75Mn3+0Mn4+0.25Fe3+0.25Fe4+0Co3+0.25Co4+0.25Ni3+0Ni4+0
0.382441	1.02443	0.391786	Ba2+0.25La3+0.75Mn3+0Mn4+0Fe3+0Fe4+0Co3+0.25Co4+0.25Ni3+0.5Ni4+0
0.382445	1.02372	0.391518	Sr2+0.75La3+0.25Mn3+0Mn4+0.25Fe3+0.25Fe4+0.25Co3+0Co4+0Ni3+0Ni4+0.25
0.382465	1.02017	0.390179	Ba2+0.25Ce3+0.75Mn3+0.5Mn4+0Fe3+0Fe4+0Co3+0.25Co4+0Ni3+0Ni4+0.25
0.38248	1.00379	0.383929	Ca2+0.5La3+0.5Mn3+0Mn4+0.5Fe3+0Fe4+0Co3+0.5Co4+0Ni3+0Ni4+0
0.38249	1.04344	0.399107	K+0.5Ce3+0.5Mn3+0Mn4+0Fe3+0Fe4+0.75Co3+0Co4+0Ni3+0Ni4+0.25
0.382494	1.00235	0.383393	Ca2+0.75La3+0.25Mn3+0Mn4+0Fe3+0Fe4+0Co3+0Co4+0.75Ni3+0.25Ni4+0
0.382511	1.03428	0.395625	Ba2+0.5Pr3+0.5Mn3+0Mn4+0Fe3+0.25Fe4+0Co3+0Co4+0.5Ni3+0.25Ni4+0
0.382523	1.01978	0.390089	Sr2+0.75Pr3+0.25Mn3+0Mn4+0Fe3+0.25Fe4+0Co3+0Co4+0.75Ni3+0Ni4+0
0.382536	1.01017	0.386429	Sr2+0.5Pr3+0.5Mn3+0Mn4+0.25Fe3+0Fe4+0Co3+0.25Co4+0.25Ni3+0.25Ni4+0
0.382542	1.0265	0.392679	K+0.25La3+0.75Mn3+0.25Mn4+0.25Fe3+0Fe4+0Co3+0Co4+0.25Ni3+0.25Ni4+0
0.382564	1.02224	0.391071	K+0.25Ce3+0.75Mn3+0.25Mn4+0Fe3+0Fe4+0.25Co3+0.25Co4+0Ni3+0Ni4+0.25
0.382592	0.99836	0.381964	Ca2+0.75Pr3+0.25Mn3+0Mn4+0Fe3+0Fe4+0.25Co3+0.25Co4+0.25Ni3+0Ni4+0.25
0.3826	1.04338	0.399196	Cs+0.25La3+0.75Mn3+0.25Mn4+0Fe3+0.25Fe4+0Co3+0Co4+0.5Ni3+0Ni4+0
0.38261	1.01511	0.388393	Ca2+0.5Sr2+0.5Mn3+0Mn4+0.75Fe3+0Fe4+0.25Co3+0Co4+0Ni3+0Ni4+0
0.382631	1.02043	0.390446	Rb+0.25Pr3+0.75Mn3+0.25Mn4+0Fe3+0.25Fe4+0Co3+0Co4+0.25Ni3+0Ni4+0.25
0.382647	1.02785	0.393304	Rb+0.25Ce3+0.75Mn3+0Mn4+0.5Fe3+0.25Fe4+0Co3+0.25Co4+0Ni3+0Ni4+0
0.382664	1.0243	0.391964	Ba2+0.25La3+0.75Mn3+0Mn4+0.25Fe3+0Fe4+0Co3+0.25Co4+0Ni3+0.5Ni4+0
0.382668	1.00796	0.385714	Sr2+0.25Ce3+0.75Mn3+0Mn4+0Fe3+0Fe4+0Co3+0Co4+0Ni3+0.75Ni4+0.25
0.382677	0.995805	0.381071	Ca2+0.5Pr3+0.5Mn3+0.25Mn4+0Fe3+0Fe4+0Co3+0.25Co4+0.25Ni3+0Ni4+0.25
0.382722	1.00222	0.383571	Ca2+0.75La3+0.25Mn3+0Mn4+0.25Fe3+0Fe4+0Co3+0Co4+0.5Ni3+0.25Ni4+0
0.382732	1.03415	0.395804	Ba2+0.5Pr3+0.5Mn3+0Mn4+0.25Fe3+0.25Fe4+0Co3+0Co4+0.25Ni3+0.25Ni4+0
0.382736	1.00078	0.383036	Ca2+0.25Ce3+0.75Mn3+0Mn4+0Fe3+0Fe4+0Co3+0.25Co4+0Ni3+0.5Ni4+0.25
0.382747	1.01965	0.390268	Sr2+0.75Pr3+0.25Mn3+0Mn4+0.25Fe3+0.25Fe4+0Co3+0Co4+0.5Ni3+0Ni4+0
0.382762	1.01004	0.386607	Sr2+0.5Pr3+0.5Mn3+0Mn4+0.5Fe3+0Fe4+0Co3+0.25Co4+0Ni3+0.25Ni4+0
0.382765	1.02637	0.392857	K+0.25La3+0.75Mn3+0.25Mn4+0.5Fe3+0Fe4+0Co3+0Co4+0Ni3+0.25Ni4+0
0.38282	1.04324	0.399375	Cs+0.25La3+0.75Mn3+0.25Mn4+0.25Fe3+0.25Fe4+0Co3+0Co4+0.25Ni3+0Ni4+0
0.38282	0.998231	0.382143	Ca2+0.75Pr3+0.25Mn3+0Mn4+0.25Fe3+0Fe4+0.25Co3+0.25Co4+0Ni3+0Ni4+0.25
0.382821	1.00359	0.384196	Ca2+0.5La3+0.5Mn3+0Mn4+0Fe3+0.25Fe4+0Co3+0.25Co4+0.25Ni3+0Ni4+0.25
0.382855	1.02029	0.390625	Rb+0.25Pr3+0.75Mn3+0.25Mn4+0.25Fe3+0.25Fe4+0Co3+0Co4+0Ni3+0Ni4+0.25
0.382877	1.0263	0.392946	K+0.25La3+0.75Mn3+0Mn4+0Fe3+0.25Fe4+0Co3+0.25Co4+0.5Ni3+0Ni4+0
0.3829	1.02204	0.391339	Sr2+0.75Ce3+0.25Mn3+0Mn4+0Fe3+0.25Fe4+0.25Co3+0Co4+0.25Ni3+0Ni4+0.25
0.382906	0.995676	0.38125	Ca2+0.5Pr3+0.5Mn3+0.25Mn4+0.25Fe3+0Fe4+0Co3+0.25Co4+0Ni3+0Ni4+0.25
0.382911	1.00033	0.383036	Sr2+0.25Pr3+0.75Mn3+0Mn4+0Fe3+0Fe4+0Co3+0.25Co4+0Ni3+0.5Ni4+0.25
0.382933	1.04177	0.398929	Ba2+0.5La3+0.5Mn3+0Mn4+0Fe3+0Fe4+0.25Co3+0Co4+0.25Ni3+0.5Ni4+0
0.382939	1.03896	0.397857	Ca2+0.5Ba2+0.5Mn3+0Mn4+0Fe3+0Fe4+0.5Co3+0Co4+0.5Ni3+0Ni4+0
0.382949	1.00209	0.38375	Ca2+0.75La3+0.25Mn3+0Mn4+0.5Fe3+0Fe4+0Co3+0Co4+0.25Ni3+0.25Ni4+0
0.382954	1.03402	0.395982	Ba2+0.5Pr3+0.5Mn3+0Mn4+0.5Fe3+0.25Fe4+0Co3+0Co4+0Ni3+0.25Ni4+0
0.382972	1.01952	0.390446	Sr2+0.75Pr3+0.25Mn3+0Mn4+0.5Fe3+0.25Fe4+0Co3+0Co4+0.25Ni3+0Ni4+0
0.382981	1.02765	0.393571	Rb+0.25Ce3+0.75Mn3+0Mn4+0Fe3+0Fe4+0.25Co3+0.5Co4+0.25Ni3+0Ni4+0
0.382993	0.993118	0.380357	Ca2+0.25Pr3+0.75Mn3+0Mn4+0Fe3+0Fe4+0Co3+0.5Co4+0Ni3+0.25Ni4+0.25
0.383004	1.0234	0.391964	Sr2+0.75La3+0.25Mn3+0Mn4+0Fe3+0Fe4+0.5Co3+0.25Co4+0Ni3+0Ni4+0.25
0.38304	1.0177	0.389821	Sr2+0.5La3+0.5Mn3+0.25Mn4+0Fe3+0Fe4+0Co3+0.25Co4+0.5Ni3+0Ni4+0
0.38304	1.04311	0.399554	Cs+0.25La3+0.75Mn3+0.25Mn4+0.5Fe3+0.25Fe4+0Co3+0Co4+0Ni3+0Ni4+0
0.383048	1.06477	0.407857	Sr2+0.25Ba2+0.75Mn3+0Mn4+0Fe3+0Fe4+0.75Co3+0Co4+0.25Ni3+0Ni4+0
0.383048	1.00346	0.384375	Ca2+0.5La3+0.5Mn3+0Mn4+0.25Fe3+0.25Fe4+0Co3+0.25Co4+0Ni3+0Ni4+0.25
0.383065	1.03395	0.396071	Ba2+0.5Pr3+0.5Mn3+0.5Mn4+0Fe3+0Fe4+0Co3+0Co4+0.5Ni3+0Ni4+0
0.3831	1.02617	0.393125	K+0.25La3+0.75Mn3+0Mn4+0.25Fe3+0.25Fe4+0Co3+0.25Co4+0.25Ni3+0Ni4+0
0.383102	1.00985	0.386875	Sr2+0.5Pr3+0.5Mn3+0Mn4+0Fe3+0.25Fe4+0Co3+0Co4+0.25Ni3+0.25Ni4+0.25
0.383124	1.02191	0.391518	Sr2+0.75Ce3+0.25Mn3+0Mn4+0.25Fe3+0.25Fe4+0.25Co3+0Co4+0Ni3+0Ni4+0.25
0.383153	1.04164	0.399107	Ba2+0.5La3+0.5Mn3+0Mn4+0.25Fe3+0Fe4+0.25Co3+0Co4+0Ni3+0.5Ni4+0
0.38316	1.03882	0.398036	Ca2+0.5Ba2+0.5Mn3+0Mn4+0.25Fe3+0Fe4+0.5Co3+0Co4+0.25Ni3+0Ni4+0
0.383177	1.00196	0.383929	Ca2+0.75La3+0.25Mn3+0Mn4+0.75Fe3+0Fe4+0Co3+0Co4+0Ni3+0.25Ni4+0
0.383192	1.00052	0.383393	Ca2+0.75Ce3+0.25Mn3+0Mn4+0Fe3+0Fe4+0Co3+0Co4+0.75Ni3+0.25Ni4+0
0.383196	1.01939	0.390625	Sr2+0.75Pr3+0.25Mn3+0Mn4+0.75Fe3+0.25Fe4+0Co3+0Co4+0Ni3+0Ni4+0
0.383204	1.02752	0.39375	Rb+0.25Ce3+0.75Mn3+0Mn4+0.25Fe3+0Fe4+0.25Co3+0.5Co4+0Ni3+0Ni4+0
0.383223	1.02397	0.392411	Ba2+0.25La3+0.75Mn3+0Mn4+0Fe3+0.25Fe4+0Co3+0Co4+0Ni3+0.5Ni4+0.25
0.383263	1.04157	0.399196	Ba2+0.5La3+0.5Mn3+0.25Mn4+0Fe3+0.25Fe4+0Co3+0Co4+0.5Ni3+0Ni4+0
0.383264	1.06463	0.408036	Sr2+0.25Ba2+0.75Mn3+0Mn4+0.25Fe3+0Fe4+0.75Co3+0Co4+0Ni3+0Ni4+0
0.383265	1.01757	0.39	Sr2+0.5La3+0.5Mn3+0.25Mn4+0.25Fe3+0Fe4+0Co3+0.25Co4+0.25Ni3+0Ni4+0
0.383272	1.03805	0.397857	K+0.5Pr3+0.5Mn3+0Mn4+0Fe3+0Fe4+0.5Co3+0Co4+0.5Ni3+0Ni4+0
0.383286	1.01472	0.388929	Sr2+0.5Ce3+0.5Mn3+0Mn4+0Fe3+0Fe4+0Co3+0Co4+0.5Ni3+0.5Ni4+0
0.383287	1.03382	0.39625	Ba2+0.5Pr3+0.5Mn3+0Mn4+0Fe3+0Fe4+0.25Co3+0.25Co4+0.25Ni3+0.25Ni4+0
0.383308	1.01932	0.390714	Sr2+0.75Pr3+0.25Mn3+0Mn4+0Fe3+0Fe4+0.25Co3+0.25Co4+0.5Ni3+0Ni4+0
0.383323	1.02604	0.393304	K+0.25La3+0.75Mn3+0Mn4+0.5Fe3+0.25Fe4+0Co3+0.25Co4+0Ni3+0Ni4+0
0.383328	1.00972	0.387054	Sr2+0.5Pr3+0.5Mn3+0Mn4+0.25Fe3+0.25Fe4+0Co3+0Co4+0Ni3+0.25Ni4+0.25
0.38337	1.04291	0.399821	Cs+0.25La3+0.75Mn3+0.25Mn4+0Fe3+0Fe4+0.25Co3+0.25Co4+0.25Ni3+0Ni4+0
0.383381	1.03869	0.398214	Ca2+0.5Ba2+0.5Mn3+0Mn4+0.5Fe3+0Fe4+0.5Co3+0Co4+0Ni3+0Ni4+0
0.383391	0.997909	0.382589	Ca2+0.75Pr3+0.25Mn3+0Mn4+0Fe3+0.25Fe4+0.25Co3+0Co4+0Ni3+0Ni4+0.5
0.383416	1.01997	0.391071	Rb+0.25Pr3+0.75Mn3+0.25Mn4+0Fe3+0Fe4+0.25Co3+0.25Co4+0Ni3+0Ni4+0.25
0.38342	1.0004	0.383571	Ca2+0.5Ce3+0.5Mn3+0Mn4+0Fe3+0Fe4+0Co3+0.5Co4+0.5Ni3+0Ni4+0
0.383458	1.01427	0.388929	K+0.25Pr3+0.75Mn3+0Mn4+0Fe3+0Fe4+0Co3+0Co4+0.5Ni3+0.5Ni4+0
0.383478	0.995355	0.381696	Ca2+0.5Pr3+0.5Mn3+0.25Mn4+0Fe3+0.25Fe4+0Co3+0Co4+0Ni3+0Ni4+0.5
0.383483	1.04144	0.399375	Ba2+0.5La3+0.5Mn3+0.25Mn4+0.25Fe3+0.25Fe4+0Co3+0Co4+0.25Ni3+0Ni4+0
0.383485	1.04074	0.399107	Sr2+0.75Ba2+0.25Mn3+0Mn4+0Fe3+0Fe4+0.75Co3+0Co4+0Ni3+0Ni4+0.25
0.383489	1.01744	0.390179	Sr2+0.5La3+0.5Mn3+0Mn4+0Fe3+0Fe4+0.25Co3+0Co4+0Ni3+0.5Ni4+0.25
0.383493	1.03792	0.398036	K+0.5Pr3+0.5Mn3+0Mn4+0.25Fe3+0Fe4+0.5Co3+0Co4+0.25Ni3+0Ni4+0
0.383508	1.03369	0.396429	Ba2+0.5Pr3+0.5Mn3+0Mn4+0.25Fe3+0Fe4+0.25Co3+0.25Co4+0Ni3+0.25Ni4+0
0.383511	1.01459	0.389107	Ca2+0.5Sr2+0.5Mn3+0Mn4+0Fe3+0Fe4+0.5Co3+0Co4+0.25Ni3+0Ni4+0.25
0.383517	1.03157	0.395625	Rb+0.25La3+0.75Mn3+0Mn4+0Fe3+0.25Fe4+0Co3+0Co4+0.5Ni3+0.25Ni4+0
0.383533	1.01919	0.390893	Sr2+0.75Pr3+0.25Mn3+0Mn4+0.25Fe3+0Fe4+0.25Co3+0.25Co4+0.25Ni3+0Ni4+0
0.383558	1.02378	0.392679	Ba2+0.25La3+0.75Mn3+0.25Mn4+0Fe3+0Fe4+0Co3+0.5Co4+0.25Ni3+0Ni4+0
0.383574	1.00744	0.386429	Sr2+0.25Ce3+0.75Mn3+0Mn4+0Fe3+0Fe4+0Co3+0.75Co4+0.25Ni3+0Ni4+0
0.38359	1.04278	0.4	Cs+0.25La3+0.75Mn3+0.25Mn4+0.25Fe3+0Fe4+0.25Co3+0.25Co4+0Ni3+0Ni4+0
0.383617	1.00314	0.384821	Ca2+0.5La3+0.5Mn3+0Mn4+0Fe3+0Fe4+0.25Co3+0.5Co4+0Ni3+0Ni4+0.25
0.383648	1.00027	0.38375	Ca2+0.5Ce3+0.5Mn3+0Mn4+0.25Fe3+0Fe4+0Co3+0.5Co4+0.25Ni3+0Ni4+0
0.383658	1.02584	0.393571	K+0.25La3+0.75Mn3+0Mn4+0Fe3+0Fe4+0.25Co3+0.5Co4+0.25Ni3+0Ni4+0
0.383667	1.00952	0.387321	Sr2+0.5Pr3+0.5Mn3+0.5Mn4+0Fe3+0Fe4+0Co3+0Co4+0.25Ni3+0Ni4+0.25
0.383683	1.01414	0.389107	K+0.25Pr3+0.75Mn3+0Mn4+0.25Fe3+0Fe4+0Co3+0Co4+0.25Ni3+0.5Ni4+0
0.383684	1.02158	0.391964	Sr2+0.75Ce3+0.25Mn3+0Mn4+0Fe3+0Fe4+0.5Co3+0.25Co4+0Ni3+0Ni4+0.25
0.383686	1.03112	0.395625	Cs+0.25Pr3+0.75Mn3+0Mn4+0Fe3+0.25Fe4+0Co3+0Co4+0.5Ni3+0.25Ni4+0
0.383704	1.04131	0.399554	Ba2+0.5La3+0.5Mn3+0.25Mn4+0.5Fe3+0.25Fe4+0Co3+0Co4+0Ni3+0Ni4+0
0.383714	1.03779	0.398214	K+0.5Pr3+0.5Mn3+0Mn4+0.5Fe3+0Fe4+0.5Co3+0Co4+0Ni3+0Ni4+0
0.383737	1.01446	0.389286	Ca2+0.5Sr2+0.5Mn3+0Mn4+0.25Fe3+0Fe4+0.5Co3+0Co4+0Ni3+0Ni4+0.25
0.38374	1.03144	0.395804	Rb+0.25La3+0.75Mn3+0Mn4+0.25Fe3+0.25Fe4+0Co3+0Co4+0.25Ni3+0.25Ni4+0
0.383757	1.01906	0.391071	Sr2+0.75Pr3+0.25Mn3+0Mn4+0.5Fe3+0Fe4+0.25Co3+0.25Co4+0Ni3+0Ni4+0
0.383761	1.02719	0.394196	Rb+0.25Ce3+0.75Mn3+0Mn4+0Fe3+0.25Fe4+0.25Co3+0.25Co4+0Ni3+0Ni4+0.25
0.383782	1.02365	0.392857	Ba2+0.25La3+0.75Mn3+0.25Mn4+0.25Fe3+0Fe4+0Co3+0.5Co4+0Ni3+0Ni4+0
0.383801	1.00731	0.386607	Sr2+0.25Ce3+0.75Mn3+0Mn4+0.25Fe3+0Fe4+0Co3+0.75Co4+0Ni3+0Ni4+0
0.383827	1.01725	0.390446	Sr2+0.5La3+0.5Mn3+0.25Mn4+0Fe3+0.25Fe4+0Co3+0Co4+0.25Ni3+0Ni4+0.25
0.383876	1.00014	0.383929	Ca2+0.25Ce3+0.75Mn3+0.25Mn4+0Fe3+0Fe4+0Co3+0.5Co4+0Ni3+0Ni4+0.25
0.383881	1.02571	0.39375	K+0.25La3+0.75Mn3+0Mn4+0.25Fe3+0Fe4+0.25Co3+0.5Co4+0Ni3+0Ni4+0
0.383893	1.00939	0.3875	Sr2+0.5Pr3+0.5Mn3+0Mn4+0Fe3+0Fe4+0.25Co3+0.25Co4+0Ni3+0.25Ni4+0.25
0.383908	1.03099	0.395804	Cs+0.25Pr3+0.75Mn3+0Mn4+0.25Fe3+0.25Fe4+0Co3+0Co4+0.25Ni3+0.25Ni4+0
0.383909	1.01401	0.389286	K+0.25Pr3+0.75Mn3+0Mn4+0.5Fe3+0Fe4+0Co3+0Co4+0Ni3+0.5Ni4+0
0.383962	1.03131	0.395982	Rb+0.25La3+0.75Mn3+0Mn4+0.5Fe3+0.25Fe4+0Co3+0Co4+0Ni3+0.25Ni4+0
0.384035	1.04111	0.399821	Ba2+0.5La3+0.5Mn3+0.25Mn4+0Fe3+0Fe4+0.25Co3+0.25Co4+0.25Ni3+0Ni4+0
0.384051	0.999681	0.383929	Sr2+0.25Pr3+0.75Mn3+0.25Mn4+0Fe3+0Fe4+0Co3+0.5Co4+0Ni3+0Ni4+0.25
0.384052	1.01712	0.390625	Sr2+0.5La3+0.5Mn3+0.25Mn4+0.25Fe3+0.25Fe4+0Co3+0Co4+0Ni3+0Ni4+0.25
0.384057	1.00432	0.385714	Ca2+0.25La3+0.75Mn3+0Mn4+0Fe3+0Fe4+0Co3+0Co4+0Ni3+0.75Ni4+0.25
0.384063	1.03336	0.396875	Ba2+0.5Pr3+0.5Mn3+0Mn4+0Fe3+0.25Fe4+0.25Co3+0Co4+0Ni3+0.25Ni4+0.25
0.384073	1.03124	0.396071	Rb+0.25La3+0.75Mn3+0.5Mn4+0Fe3+0Fe4+0Co3+0Co4+0.5Ni3+0Ni4+0
0.384088	1.00145	0.384643	Ca2+0.75La3+0.25Mn3+0Mn4+0Fe3+0Fe4+0.25Co3+0Co4+0.25Ni3+0.25Ni4+0.25
0.384094	1.01886	0.391339	Sr2+0.75Pr3+0.25Mn3+0Mn4+0Fe3+0.25Fe4+0.25Co3+0Co4+0.25Ni3+0Ni4+0.25
0.38413	1.03085	0.395982	Cs+0.25Pr3+0.75Mn3+0Mn4+0.5Fe3+0.25Fe4+0Co3+0Co4+0Ni3+0.25Ni4+0
0.384141	1.04245	0.400446	Cs+0.25La3+0.75Mn3+0.25Mn4+0Fe3+0.25Fe4+0.25Co3+0Co4+0Ni3+0Ni4+0.25
0.384218	0.999943	0.384196	Ca2+0.5Ce3+0.5Mn3+0Mn4+0Fe3+0.25Fe4+0Co3+0.25Co4+0.25Ni3+0Ni4+0.25
0.384241	1.03079	0.396071	Cs+0.25Pr3+0.75Mn3+0.5Mn4+0Fe3+0Fe4+0Co3+0Co4+0.5Ni3+0Ni4+0
0.384255	1.04098	0.4	Ba2+0.5La3+0.5Mn3+0.25Mn4+0.25Fe3+0Fe4+0.25Co3+0.25Co4+0Ni3+0Ni4+0
0.384265	1.03816	0.398929	Cs+0.25Ce3+0.75Mn3+0Mn4+0Fe3+0Fe4+0.25Co3+0Co4+0.25Ni3+0.5Ni4+0
0.384295	1.03111	0.39625	Rb+0.25La3+0.75Mn3+0Mn4+0Fe3+0Fe4+0.25Co3+0.25Co4+0.25Ni3+0.25Ni4+0
0.384316	1.00132	0.384821	Ca2+0.75La3+0.25Mn3+0Mn4+0.25Fe3+0Fe4+0.25Co3+0Co4+0Ni3+0.25Ni4+0.25
0.384319	1.01873	0.391518	Sr2+0.75Pr3+0.25Mn3+0Mn4+0.25Fe3+0.25Fe4+0.25Co3+0Co4+0Ni3+0Ni4+0.25
0.384341	1.02332	0.393304	Ba2+0.25La3+0.75Mn3+0.25Mn4+0Fe3+0.25Fe4+0Co3+0.25Co4+0Ni3+0Ni4+0.25
0.384356	1.02119	0.3925	K+0.25Ce3+0.75Mn3+0.25Mn4+0Fe3+0Fe4+0Co3+0Co4+0.5Ni3+0.25Ni4+0
0.384367	1.00699	0.387054	Sr2+0.25Ce3+0.75Mn3+0Mn4+0Fe3+0.25Fe4+0Co3+0.5Co4+0Ni3+0Ni4+0.25
0.384413	1.01407	0.389821	Sr2+0.5Ce3+0.5Mn3+0.25Mn4+0Fe3+0Fe4+0Co3+0.25Co4+0.5Ni3+0Ni4+0
0.38442	0.997329	0.383393	Ca2+0.75Pr3+0.25Mn3+0Mn4+0Fe3+0Fe4+0Co3+0Co4+0.75Ni3+0.25Ni4+0
0.384439	1.02538	0.394196	K+0.25La3+0.75Mn3+0Mn4+0Fe3+0.25Fe4+0.25Co3+0.25Co4+0Ni3+0Ni4+0.25
0.384446	0.999814	0.384375	Ca2+0.5Ce3+0.5Mn3+0Mn4+0.25Fe3+0.25Fe4+0Co3+0.25Co4+0Ni3+0Ni4+0.25
0.384464	1.03066	0.39625	Cs+0.25Pr3+0.75Mn3+0Mn4+0Fe3+0Fe4+0.25Co3+0.25Co4+0.25Ni3+0.25Ni4+0
0.384484	1.01899	0.391786	Ba2+0.25Ce3+0.75Mn3+0Mn4+0Fe3+0Fe4+0Co3+0.25Co4+0.25Ni3+0.5Ni4+0
0.384486	1.03803	0.399107	Cs+0.25Ce3+0.75Mn3+0Mn4+0.25Fe3+0Fe4+0.25Co3+0Co4+0Ni3+0.5Ni4+0
0.384518	1.03098	0.396429	Rb+0.25La3+0.75Mn3+0Mn4+0.25Fe3+0Fe4+0.25Co3+0.25Co4+0Ni3+0.25Ni4+0
0.384559	1.05826	0.406964	Ba2+0.75La3+0.25Mn3+0.25Mn4+0Fe3+0Fe4+0.5Co3+0Co4+0.25Ni3+0Ni4+0
0.38458	1.02106	0.392679	K+0.25Ce3+0.75Mn3+0.25Mn4+0.25Fe3+0Fe4+0Co3+0Co4+0.25Ni3+0.25Ni4+0
0.384585	1.01362	0.389821	K+0.25Pr3+0.75Mn3+0.25Mn4+0Fe3+0Fe4+0Co3+0.25Co4+0.5Ni3+0Ni4+0
0.384596	1.03796	0.399196	Cs+0.25Ce3+0.75Mn3+0.25Mn4+0Fe3+0.25Fe4+0Co3+0Co4+0.5Ni3+0Ni4+0
0.384614	1.01679	0.391071	Sr2+0.5La3+0.5Mn3+0.25Mn4+0Fe3+0Fe4+0.25Co3+0.25Co4+0Ni3+0Ni4+0.25
0.384618	1.03303	0.397321	Ba2+0.5Pr3+0.5Mn3+0.5Mn4+0Fe3+0Fe4+0.25Co3+0Co4+0Ni3+0Ni4+0.25
0.384638	1.01394	0.39	Sr2+0.5Ce3+0.5Mn3+0.25Mn4+0.25Fe3+0Fe4+0Co3+0.25Co4+0.25Ni3+0Ni4+0
0.384648	0.9972	0.383571	Ca2+0.75Pr3+0.25Mn3+0Mn4+0.25Fe3+0Fe4+0Co3+0Co4+0.5Ni3+0.25Ni4+0
0.384686	1.03052	0.396429	Cs+0.25Pr3+0.75Mn3+0Mn4+0.25Fe3+0Fe4+0.25Co3+0.25Co4+0Ni3+0.25Ni4+0
0.384709	1.01886	0.391964	Ba2+0.25Ce3+0.75Mn3+0Mn4+0.25Fe3+0Fe4+0Co3+0.25Co4+0Ni3+0.5Ni4+0
0.384718	1.01141	0.389107	Ba2+0.25Pr3+0.75Mn3+0Mn4+0Fe3+0Fe4+0Co3+0.5Co4+0.25Ni3+0.25Ni4+0
0.384777	1.05813	0.407143	Ba2+0.75La3+0.25Mn3+0.25Mn4+0.25Fe3+0Fe4+0.5Co3+0Co4+0Ni3+0Ni4+0
0.384789	0.999621	0.384643	Ca2+0.75Ce3+0.25Mn3+0Mn4+0Fe3+0Fe4+0.25Co3+0Co4+0.25Ni3+0.25Ni4+0.25
0.384794	1.02235	0.393393	Sr2+0.75La3+0.25Mn3+0Mn4+0Fe3+0Fe4+0.25Co3+0Co4+0.5Ni3+0.25Ni4+0
0.384805	1.02093	0.392857	K+0.25Ce3+0.75Mn3+0.25Mn4+0.5Fe3+0Fe4+0Co3+0Co4+0Ni3+0.25Ni4+0
0.384807	1.04064	0.400446	Ba2+0.5La3+0.5Mn3+0.25Mn4+0Fe3+0.25Fe4+0.25Co3+0Co4+0Ni3+0Ni4+0.25
0.384811	1.01349	0.39	K+0.25Pr3+0.75Mn3+0.25Mn4+0.25Fe3+0Fe4+0Co3+0.25Co4+0.25Ni3+0Ni4+0
0.384817	1.03783	0.399375	Cs+0.25Ce3+0.75Mn3+0.25Mn4+0.25Fe3+0.25Fe4+0Co3+0Co4+0.25Ni3+0Ni4+0
0.38482	1.03713	0.399107	K+0.5Pr3+0.5Mn3+0Mn4+0Fe3+0Fe4+0.75Co3+0Co4+0Ni3+0Ni4+0.25
0.384864	1.01381	0.390179	Sr2+0.5Ce3+0.5Mn3+0Mn4+0Fe3+0Fe4+0.25Co3+0Co4+0Ni3+0.5Ni4+0.25
0.384877	0.997072	0.38375	Ca2+0.75Pr3+0.25Mn3+0Mn4+0.5Fe3+0Fe4+0Co3+0Co4+0.25Ni3+0.25Ni4+0
0.38488	1.01841	0.391964	Sr2+0.75Pr3+0.25Mn3+0Mn4+0Fe3+0Fe4+0.5Co3+0.25Co4+0Ni3+0Ni4+0.25
0.384891	1.01095	0.389107	Sr2+0.25La3+0.75Mn3+0Mn4+0Fe3+0Fe4+0Co3+0.5Co4+0.25Ni3+0.25Ni4+0
0.384917	1.02086	0.392946	K+0.25Ce3+0.75Mn3+0Mn4+0Fe3+0.25Fe4+0Co3+0.25Co4+0.5Ni3+0Ni4+0
0.384944	1.01128	0.389286	Ba2+0.25Pr3+0.75Mn3+0Mn4+0.25Fe3+0Fe4+0Co3+0.5Co4+0Ni3+0.25Ni4+0
0.384966	1.0038	0.386429	Ca2+0.25La3+0.75Mn3+0Mn4+0Fe3+0Fe4+0Co3+0.75Co4+0.25Ni3+0Ni4+0
0.385017	0.999492	0.384821	Ca2+0.5Ce3+0.5Mn3+0Mn4+0Fe3+0Fe4+0.25Co3+0.5Co4+0Ni3+0Ni4+0.25
0.385018	1.02222	0.393571	Sr2+0.75La3+0.25Mn3+0Mn4+0.25Fe3+0Fe4+0.25Co3+0Co4+0.25Ni3+0.25Ni4+0
0.385036	1.01335	0.390179	K+0.25Pr3+0.75Mn3+0Mn4+0Fe3+0Fe4+0.25Co3+0Co4+0Ni3+0.5Ni4+0.25
0.385038	1.0377	0.399554	Cs+0.25Ce3+0.75Mn3+0.25Mn4+0.5Fe3+0.25Fe4+0Co3+0Co4+0Ni3+0Ni4+0
0.385074	1.03065	0.396875	Rb+0.25La3+0.75Mn3+0Mn4+0Fe3+0.25Fe4+0.25Co3+0Co4+0Ni3+0.25Ni4+0.25
0.385106	0.996943	0.383929	Ca2+0.75Pr3+0.25Mn3+0Mn4+0.75Fe3+0Fe4+0Co3+0Co4+0Ni3+0.25Ni4+0
0.385117	1.01082	0.389286	Sr2+0.25La3+0.75Mn3+0Mn4+0.25Fe3+0Fe4+0Co3+0.5Co4+0Ni3+0.25Ni4+0
0.385141	1.02073	0.393125	K+0.25Ce3+0.75Mn3+0Mn4+0.25Fe3+0.25Fe4+0Co3+0.25Co4+0.25Ni3+0Ni4+0
0.385194	1.00367	0.386607	Ca2+0.25La3+0.75Mn3+0Mn4+0.25Fe3+0Fe4+0Co3+0.75Co4+0Ni3+0Ni4+0
0.385202	1.01361	0.390446	Sr2+0.5Ce3+0.5Mn3+0.25Mn4+0Fe3+0.25Fe4+0Co3+0Co4+0.25Ni3+0Ni4+0.25
0.385211	1.01892	0.3925	Rb+0.25Pr3+0.75Mn3+0.25Mn4+0Fe3+0Fe4+0Co3+0Co4+0.5Ni3+0.25Ni4+0
0.385212	1.05647	0.406964	Ba2+0.75Ce3+0.25Mn3+0.25Mn4+0Fe3+0Fe4+0.5Co3+0Co4+0.25Ni3+0Ni4+0
0.385242	1.02208	0.39375	Sr2+0.75La3+0.25Mn3+0Mn4+0.5Fe3+0Fe4+0.25Co3+0Co4+0Ni3+0.25Ni4+0
0.385243	1.03019	0.396875	Cs+0.25Pr3+0.75Mn3+0Mn4+0Fe3+0.25Fe4+0.25Co3+0Co4+0Ni3+0.25Ni4+0.25
0.385271	1.01853	0.392411	Ba2+0.25Ce3+0.75Mn3+0Mn4+0Fe3+0.25Fe4+0Co3+0Co4+0Ni3+0.5Ni4+0.25
0.385365	1.0206	0.393304	K+0.25Ce3+0.75Mn3+0Mn4+0.5Fe3+0.25Fe4+0Co3+0.25Co4+0Ni3+0Ni4+0
0.38537	1.0375	0.399821	Cs+0.25Ce3+0.75Mn3+0.25Mn4+0Fe3+0Fe4+0.25Co3+0.25Co4+0.25Ni3+0Ni4+0
0.385375	1.01316	0.390446	K+0.25Pr3+0.75Mn3+0.25Mn4+0Fe3+0.25Fe4+0Co3+0Co4+0.25Ni3+0Ni4+0.25
0.385389	1.00641	0.387857	Ca2+0.75Sr2+0.25Mn3+0Mn4+0Fe3+0Fe4+0.25Co3+0Co4+0.75Ni3+0Ni4+0
0.385428	1.01348	0.390625	Sr2+0.5Ce3+0.5Mn3+0.25Mn4+0.25Fe3+0.25Fe4+0Co3+0Co4+0Ni3+0Ni4+0.25
0.38543	1.05633	0.407143	Ba2+0.75Ce3+0.25Mn3+0.25Mn4+0.25Fe3+0Fe4+0.5Co3+0Co4+0Ni3+0Ni4+0
0.385436	1.01879	0.392679	Rb+0.25Pr3+0.75Mn3+0.25Mn4+0.25Fe3+0Fe4+0Co3+0Co4+0.25Ni3+0.25Ni4+0
0.385438	1.00211	0.38625	Ca2+0.5La3+0.5Mn3+0Mn4+0Fe3+0Fe4+0Co3+0.25Co4+0.5Ni3+0.25Ni4+0
0.385478	1.02053	0.393393	Sr2+0.75Ce3+0.25Mn3+0Mn4+0Fe3+0Fe4+0.25Co3+0Co4+0.5Ni3+0.25Ni4+0
0.385509	1.01095	0.389732	Ba2+0.25Pr3+0.75Mn3+0Mn4+0Fe3+0.25Fe4+0Co3+0.25Co4+0Ni3+0.25Ni4+0.25
0.385547	1.02614	0.395625	Rb+0.25Ce3+0.75Mn3+0Mn4+0Fe3+0.25Fe4+0Co3+0Co4+0.5Ni3+0.25Ni4+0
0.385592	1.03737	0.4	Cs+0.25Ce3+0.75Mn3+0.25Mn4+0.25Fe3+0Fe4+0.25Co3+0.25Co4+0Ni3+0Ni4+0
0.385601	1.01303	0.390625	K+0.25Pr3+0.75Mn3+0.25Mn4+0.25Fe3+0.25Fe4+0Co3+0Co4+0Ni3+0Ni4+0.25
0.385608	1.01834	0.392679	Ba2+0.25Ce3+0.75Mn3+0.25Mn4+0Fe3+0Fe4+0Co3+0.5Co4+0.25Ni3+0Ni4+0
0.385616	1.00628	0.388036	Ca2+0.75Sr2+0.25Mn3+0Mn4+0.25Fe3+0Fe4+0.25Co3+0Co4+0.5Ni3+0Ni4+0
0.38563	1.03032	0.397321	Rb+0.25La3+0.75Mn3+0.5Mn4+0Fe3+0Fe4+0.25Co3+0Co4+0Ni3+0Ni4+0.25
0.385661	1.01866	0.392857	Rb+0.25Pr3+0.75Mn3+0.25Mn4+0.5Fe3+0Fe4+0Co3+0Co4+0Ni3+0.25Ni4+0
0.385666	1.00198	0.386429	Ca2+0.5La3+0.5Mn3+0Mn4+0.25Fe3+0Fe4+0Co3+0.25Co4+0.25Ni3+0.25Ni4+0
0.385683	1.0105	0.389732	Sr2+0.25La3+0.75Mn3+0Mn4+0Fe3+0.25Fe4+0Co3+0.25Co4+0Ni3+0.25Ni4+0.25
0.385702	1.0204	0.393571	K+0.25Ce3+0.75Mn3+0Mn4+0Fe3+0Fe4+0.25Co3+0.5Co4+0.25Ni3+0Ni4+0
0.385705	1.00836	0.388929	Sr2+0.5Pr3+0.5Mn3+0Mn4+0Fe3+0Fe4+0Co3+0Co4+0.5Ni3+0.5Ni4+0
0.385763	1.00335	0.387054	Ca2+0.25La3+0.75Mn3+0Mn4+0Fe3+0.25Fe4+0Co3+0.5Co4+0Ni3+0Ni4+0.25
0.38577	1.02601	0.395804	Rb+0.25Ce3+0.75Mn3+0Mn4+0.25Fe3+0.25Fe4+0Co3+0Co4+0.25Ni3+0.25Ni4+0
0.385773	1.01859	0.392946	Rb+0.25Pr3+0.75Mn3+0Mn4+0Fe3+0.25Fe4+0Co3+0.25Co4+0.5Ni3+0Ni4+0
0.385797	1.02247	0.394464	Ba2+0.25La3+0.75Mn3+0Mn4+0Fe3+0Fe4+0Co3+0Co4+0.25Ni3+0.75Ni4+0
0.385799	1.02987	0.397321	Cs+0.25Pr3+0.75Mn3+0.5Mn4+0Fe3+0Fe4+0.25Co3+0Co4+0Ni3+0Ni4+0.25
0.385833	1.01821	0.392857	Ba2+0.25Ce3+0.75Mn3+0.25Mn4+0.25Fe3+0Fe4+0Co3+0.5Co4+0Ni3+0Ni4+0
0.385843	1.00615	0.388214	Ca2+0.75Sr2+0.25Mn3+0Mn4+0.5Fe3+0Fe4+0.25Co3+0Co4+0.25Ni3+0Ni4+0
0.385885	0.994006	0.383571	Ca2+0.5Pr3+0.5Mn3+0Mn4+0Fe3+0Fe4+0Co3+0.5Co4+0.5Ni3+0Ni4+0
0.385894	1.00185	0.386607	Ca2+0.5La3+0.5Mn3+0Mn4+0.5Fe3+0Fe4+0Co3+0.25Co4+0Ni3+0.25Ni4+0
0.385926	1.02027	0.39375	K+0.25Ce3+0.75Mn3+0Mn4+0.25Fe3+0Fe4+0.25Co3+0.5Co4+0Ni3+0Ni4+0
0.385932	1.00823	0.389107	Sr2+0.5Pr3+0.5Mn3+0Mn4+0.25Fe3+0Fe4+0Co3+0Co4+0.25Ni3+0.5Ni4+0
0.385992	1.01316	0.391071	Sr2+0.5Ce3+0.5Mn3+0.25Mn4+0Fe3+0Fe4+0.25Co3+0.25Co4+0Ni3+0Ni4+0.25
0.385993	1.02588	0.395982	Rb+0.25Ce3+0.75Mn3+0Mn4+0.5Fe3+0.25Fe4+0Co3+0Co4+0Ni3+0.25Ni4+0
0.385998	1.01846	0.393125	Rb+0.25Pr3+0.75Mn3+0Mn4+0.25Fe3+0.25Fe4+0Co3+0.25Co4+0.25Ni3+0Ni4+0
0.386021	1.02234	0.394643	Ba2+0.25La3+0.75Mn3+0Mn4+0.25Fe3+0Fe4+0Co3+0Co4+0Ni3+0.75Ni4+0
0.386021	0.996429	0.384643	Ca2+0.75Pr3+0.25Mn3+0Mn4+0Fe3+0Fe4+0.25Co3+0Co4+0.25Ni3+0.25Ni4+0.25
0.38607	1.00602	0.388393	Ca2+0.75Sr2+0.25Mn3+0Mn4+0.75Fe3+0Fe4+0.25Co3+0Co4+0Ni3+0Ni4+0
0.386075	1.01063	0.390179	Ba2+0.25Pr3+0.75Mn3+0.5Mn4+0Fe3+0Fe4+0Co3+0.25Co4+0Ni3+0Ni4+0.25
0.386105	1.02581	0.396071	Rb+0.25Ce3+0.75Mn3+0.5Mn4+0Fe3+0Fe4+0Co3+0Co4+0.5Ni3+0Ni4+0
0.386114	0.993877	0.38375	Ca2+0.5Pr3+0.5Mn3+0Mn4+0.25Fe3+0Fe4+0Co3+0.5Co4+0.25Ni3+0Ni4+0
0.386145	1.03704	0.400446	Cs+0.25Ce3+0.75Mn3+0.25Mn4+0Fe3+0.25Fe4+0.25Co3+0Co4+0Ni3+0Ni4+0.25
0.386159	1.0081	0.389286	Sr2+0.5Pr3+0.5Mn3+0Mn4+0.5Fe3+0Fe4+0Co3+0Co4+0Ni3+0.5Ni4+0
0.386159	0.998848	0.385714	Ca2+0.25Ce3+0.75Mn3+0Mn4+0Fe3+0Fe4+0Co3+0Co4+0Ni3+0.75Ni4+0.25
0.386165	1.0127	0.391071	K+0.25Pr3+0.75Mn3+0.25Mn4+0Fe3+0Fe4+0.25Co3+0.25Co4+0Ni3+0Ni4+0.25
0.386223	1.01833	0.393304	Rb+0.25Pr3+0.75Mn3+0Mn4+0.5Fe3+0.25Fe4+0Co3+0.25Co4+0Ni3+0Ni4+0
0.386228	1.02433	0.395625	K+0.25La3+0.75Mn3+0Mn4+0Fe3+0.25Fe4+0Co3+0Co4+0.5Ni3+0.25Ni4+0
0.386236	1.00165	0.386875	Ca2+0.5La3+0.5Mn3+0Mn4+0Fe3+0.25Fe4+0Co3+0Co4+0.25Ni3+0.25Ni4+0.25
0.386248	1.01018	0.390179	Sr2+0.25La3+0.75Mn3+0.5Mn4+0Fe3+0Fe4+0Co3+0.25Co4+0Ni3+0Ni4+0.25
0.38625	0.9963	0.384821	Ca2+0.75Pr3+0.25Mn3+0Mn4+0.25Fe3+0Fe4+0.25Co3+0Co4+0Ni3+0.25Ni4+0.25
0.386303	1.0558	0.407857	Ca2+0.25Ba2+0.75Mn3+0Mn4+0Fe3+0Fe4+0.75Co3+0Co4+0.25Ni3+0Ni4+0
0.386329	1.02568	0.39625	Rb+0.25Ce3+0.75Mn3+0Mn4+0Fe3+0Fe4+0.25Co3+0.25Co4+0.25Ni3+0.25Ni4+0
0.386335	0.998392	0.385714	Sr2+0.25Pr3+0.75Mn3+0Mn4+0Fe3+0Fe4+0Co3+0Co4+0Ni3+0.75Ni4+0.25
0.386344	0.993749	0.383929	Ca2+0.5Pr3+0.5Mn3+0Mn4+0.5Fe3+0Fe4+0Co3+0.5Co4+0Ni3+0Ni4+0
0.386361	1.05333	0.406964	Ba2+0.75Pr3+0.25Mn3+0.25Mn4+0Fe3+0Fe4+0.5Co3+0Co4+0.25Ni3+0Ni4+0
0.386363	1.02143	0.394643	Sr2+0.75La3+0.25Mn3+0Mn4+0Fe3+0Fe4+0.5Co3+0Co4+0Ni3+0.25Ni4+0.25
0.386395	1.01788	0.393304	Ba2+0.25Ce3+0.75Mn3+0.25Mn4+0Fe3+0.25Fe4+0Co3+0.25Co4+0Ni3+0Ni4+0.25
0.386415	1.01575	0.3925	Sr2+0.5La3+0.5Mn3+0.25Mn4+0Fe3+0Fe4+0Co3+0Co4+0.5Ni3+0.25Ni4+0
0.386438	0.991195	0.383036	Ca2+0.25Pr3+0.75Mn3+0Mn4+0Fe3+0Fe4+0Co3+0.25Co4+0Ni3+0.5Ni4+0.25
0.386452	1.0242	0.395804	K+0.25La3+0.75Mn3+0Mn4+0.25Fe3+0.25Fe4+0Co3+0Co4+0.25Ni3+0.25Ni4+0
0.386456	1.04105	0.402321	Cs+0.25La3+0.75Mn3+0Mn4+0Fe3+0.5Fe4+0Co3+0Co4+0.5Ni3+0Ni4+0
0.386464	1.00153	0.387054	Ca2+0.5La3+0.5Mn3+0Mn4+0.25Fe3+0.25Fe4+0Co3+0Co4+0Ni3+0.25Ni4+0.25
0.386488	1.01995	0.394196	K+0.25Ce3+0.75Mn3+0Mn4+0Fe3+0.25Fe4+0.25Co3+0.25Co4+0Ni3+0Ni4+0.25
0.386521	1.05566	0.408036	Ca2+0.25Ba2+0.75Mn3+0Mn4+0.25Fe3+0Fe4+0.75Co3+0Co4+0Ni3+0Ni4+0
0.386552	1.02555	0.396429	Rb+0.25Ce3+0.75Mn3+0Mn4+0.25Fe3+0Fe4+0.25Co3+0.25Co4+0Ni3+0.25Ni4+0
0.38656	1.01814	0.393571	Rb+0.25Pr3+0.75Mn3+0Mn4+0Fe3+0Fe4+0.25Co3+0.5Co4+0.25Ni3+0Ni4+0
0.38658	1.05319	0.407143	Ba2+0.75Pr3+0.25Mn3+0.25Mn4+0.25Fe3+0Fe4+0.5Co3+0Co4+0Ni3+0Ni4+0
0.386618	1.03184	0.398929	Ba2+0.5Pr3+0.5Mn3+0Mn4+0Fe3+0Fe4+0.25Co3+0Co4+0.25Ni3+0.5Ni4+0
0.386631	1.0549	0.407857	Rb+0.5La3+0.5Mn3+0Mn4+0Fe3+0Fe4+0.75Co3+0Co4+0.25Ni3+0Ni4+0
0.386641	1.01562	0.392679	Sr2+0.5La3+0.5Mn3+0.25Mn4+0.25Fe3+0Fe4+0Co3+0Co4+0.25Ni3+0.25Ni4+0
0.386675	1.02407	0.395982	K+0.25La3+0.75Mn3+0Mn4+0.5Fe3+0.25Fe4+0Co3+0Co4+0Ni3+0.25Ni4+0
0.386677	1.04092	0.4025	Cs+0.25La3+0.75Mn3+0Mn4+0.25Fe3+0.5Fe4+0Co3+0Co4+0.25Ni3+0Ni4+0
0.386679	1.01736	0.393393	Sr2+0.75Pr3+0.25Mn3+0Mn4+0Fe3+0Fe4+0.25Co3+0Co4+0.5Ni3+0.25Ni4+0
0.386688	0.993557	0.384196	Ca2+0.5Pr3+0.5Mn3+0Mn4+0Fe3+0.25Fe4+0Co3+0.25Co4+0.25Ni3+0Ni4+0.25
0.386785	1.01801	0.39375	Rb+0.25Pr3+0.75Mn3+0Mn4+0.25Fe3+0Fe4+0.25Co3+0.5Co4+0Ni3+0Ni4+0
0.386787	1.024	0.396071	K+0.25La3+0.75Mn3+0.5Mn4+0Fe3+0Fe4+0Co3+0Co4+0.5Ni3+0Ni4+0
0.386806	1.00133	0.387321	Ca2+0.5La3+0.5Mn3+0.5Mn4+0Fe3+0Fe4+0Co3+0Co4+0.25Ni3+0Ni4+0.25
0.386839	1.00771	0.389821	Sr2+0.5Pr3+0.5Mn3+0.25Mn4+0Fe3+0Fe4+0Co3+0.25Co4+0.5Ni3+0Ni4+0
0.38684	1.03171	0.399107	Ba2+0.5Pr3+0.5Mn3+0Mn4+0.25Fe3+0Fe4+0.25Co3+0Co4+0Ni3+0.5Ni4+0
0.386845	0.998462	0.38625	Ca2+0.5Ce3+0.5Mn3+0Mn4+0Fe3+0Fe4+0Co3+0.25Co4+0.5Ni3+0.25Ni4+0
0.386849	1.05477	0.408036	Rb+0.5La3+0.5Mn3+0Mn4+0.25Fe3+0Fe4+0.75Co3+0Co4+0Ni3+0Ni4+0
0.386866	1.01549	0.392857	Sr2+0.5La3+0.5Mn3+0.25Mn4+0.5Fe3+0Fe4+0Co3+0Co4+0Ni3+0.25Ni4+0
0.386898	1.04079	0.402679	Cs+0.25La3+0.75Mn3+0Mn4+0.5Fe3+0.5Fe4+0Co3+0Co4+0Ni3+0Ni4+0
0.386905	1.01723	0.393571	Sr2+0.75Pr3+0.25Mn3+0Mn4+0.25Fe3+0Fe4+0.25Co3+0Co4+0.25Ni3+0.25Ni4+0
0.386918	0.993429	0.384375	Ca2+0.5Pr3+0.5Mn3+0Mn4+0.25Fe3+0.25Fe4+0Co3+0.25Co4+0Ni3+0Ni4+0.25
0.386918	1.02181	0.395357	Ba2+0.25La3+0.75Mn3+0.25Mn4+0Fe3+0Fe4+0Co3+0.25Co4+0.25Ni3+0.25Ni4+0
0.386952	1.03164	0.399196	Ba2+0.5Pr3+0.5Mn3+0.25Mn4+0Fe3+0.25Fe4+0Co3+0Co4+0.5Ni3+0Ni4+0
0.386979	1.01542	0.392946	Sr2+0.5La3+0.5Mn3+0Mn4+0Fe3+0.25Fe4+0Co3+0.25Co4+0.5Ni3+0Ni4+0
0.386979	1.0055	0.389107	Ca2+0.75Sr2+0.25Mn3+0Mn4+0Fe3+0Fe4+0.5Co3+0Co4+0.25Ni3+0Ni4+0.25
0.387011	1.02387	0.39625	K+0.25La3+0.75Mn3+0Mn4+0Fe3+0Fe4+0.25Co3+0.25Co4+0.25Ni3+0.25Ni4+0
0.387034	1.0012	0.3875	Ca2+0.5La3+0.5Mn3+0Mn4+0Fe3+0Fe4+0.25Co3+0.25Co4+0Ni3+0.25Ni4+0.25
0.387049	1.01962	0.394643	Sr2+0.75Ce3+0.25Mn3+0Mn4+0Fe3+0Fe4+0.5Co3+0Co4+0Ni3+0.25Ni4+0.25
0.387054	0.999769	0.386964	Ca2+0.75La3+0.25Mn3+0.25Mn4+0Fe3+0Fe4+0Co3+0Co4+0.75Ni3+0Ni4+0
0.387066	1.00758	0.39	Sr2+0.5Pr3+0.5Mn3+0.25Mn4+0.25Fe3+0Fe4+0Co3+0.25Co4+0.25Ni3+0Ni4+0
0.387074	0.998333	0.386429	Ca2+0.25Ce3+0.75Mn3+0Mn4+0Fe3+0Fe4+0Co3+0.75Co4+0.25Ni3+0Ni4+0
0.387111	1.02522	0.396875	Rb+0.25Ce3+0.75Mn3+0Mn4+0Fe3+0.25Fe4+0.25Co3+0Co4+0Ni3+0.25Ni4+0.25
0.387126	1.03925	0.402321	Ba2+0.5La3+0.5Mn3+0Mn4+0Fe3+0.5Fe4+0Co3+0Co4+0.5Ni3+0Ni4+0
0.38713	1.0171	0.39375	Sr2+0.75Pr3+0.25Mn3+0Mn4+0.5Fe3+0Fe4+0.25Co3+0Co4+0Ni3+0.25Ni4+0
0.387142	1.02168	0.395536	Ba2+0.25La3+0.75Mn3+0.25Mn4+0.25Fe3+0Fe4+0Co3+0.25Co4+0Ni3+0.25Ni4+0
0.387174	1.03151	0.399375	Ba2+0.5Pr3+0.5Mn3+0.25Mn4+0.25Fe3+0.25Fe4+0Co3+0Co4+0.25Ni3+0Ni4+0
0.387204	1.01529	0.393125	Sr2+0.5La3+0.5Mn3+0Mn4+0.25Fe3+0.25Fe4+0Co3+0.25Co4+0.25Ni3+0Ni4+0
0.387206	1.00537	0.389286	Ca2+0.75Sr2+0.25Mn3+0Mn4+0.25Fe3+0Fe4+0.5Co3+0Co4+0Ni3+0Ni4+0.25
0.387229	1.04059	0.402946	Cs+0.25La3+0.75Mn3+0Mn4+0Fe3+0.25Fe4+0.25Co3+0.25Co4+0.25Ni3+0Ni4+0
0.387235	1.02374	0.396429	K+0.25La3+0.75Mn3+0Mn4+0.25Fe3+0Fe4+0.25Co3+0.25Co4+0Ni3+0.25Ni4+0
0.38725	0.997878	0.386429	Sr2+0.25Pr3+0.75Mn3+0Mn4+0Fe3+0Fe4+0Co3+0.75Co4+0.25Ni3+0Ni4+0
0.387282	0.99964	0.387143	Ca2+0.75La3+0.25Mn3+0.25Mn4+0.25Fe3+0Fe4+0Co3+0Co4+0.5Ni3+0Ni4+0
0.387293	1.00745	0.390179	Sr2+0.5Pr3+0.5Mn3+0Mn4+0Fe3+0Fe4+0.25Co3+0Co4+0Ni3+0.5Ni4+0.25
0.387302	0.998205	0.386607	Ca2+0.25Ce3+0.75Mn3+0Mn4+0.25Fe3+0Fe4+0Co3+0.75Co4+0Ni3+0Ni4+0
0.387347	1.03912	0.4025	Ba2+0.5La3+0.5Mn3+0Mn4+0.25Fe3+0.5Fe4+0Co3+0Co4+0.25Ni3+0Ni4+0
0.387348	1.01768	0.394196	Rb+0.25Pr3+0.75Mn3+0Mn4+0Fe3+0.25Fe4+0.25Co3+0.25Co4+0Ni3+0Ni4+0.25
0.387397	1.03138	0.399554	Ba2+0.5Pr3+0.5Mn3+0.25Mn4+0.5Fe3+0.25Fe4+0Co3+0Co4+0Ni3+0Ni4+0
0.38743	1.01516	0.393304	Sr2+0.5La3+0.5Mn3+0Mn4+0.5Fe3+0.25Fe4+0Co3+0.25Co4+0Ni3+0Ni4+0
0.38745	1.04046	0.403125	Cs+0.25La3+0.75Mn3+0Mn4+0.25Fe3+0.25Fe4+0.25Co3+0.25Co4+0Ni3+0Ni4+0
0.387478	1.02149	0.395804	Ba2+0.25La3+0.75Mn3+0Mn4+0Fe3+0.25Fe4+0Co3+0.5Co4+0.25Ni3+0Ni4+0
0.387479	0.997749	0.386607	Sr2+0.25Pr3+0.75Mn3+0Mn4+0.25Fe3+0Fe4+0Co3+0.75Co4+0Ni3+0Ni4+0
0.387492	0.993108	0.384821	Ca2+0.5Pr3+0.5Mn3+0Mn4+0Fe3+0Fe4+0.25Co3+0.5Co4+0Ni3+0Ni4+0.25
0.387511	0.999512	0.387321	Ca2+0.75La3+0.25Mn3+0.25Mn4+0.5Fe3+0Fe4+0Co3+0Co4+0.25Ni3+0Ni4+0
0.387568	1.03899	0.402679	Ba2+0.5La3+0.5Mn3+0Mn4+0.5Fe3+0.5Fe4+0Co3+0Co4+0Ni3+0Ni4+0
0.387589	0.990555	0.383929	Ca2+0.25Pr3+0.75Mn3+0.25Mn4+0Fe3+0Fe4+0Co3+0.5Co4+0Ni3+0Ni4+0.25
0.387634	1.00726	0.390446	Sr2+0.5Pr3+0.5Mn3+0.25Mn4+0Fe3+0.25Fe4+0Co3+0Co4+0.25Ni3+0Ni4+0.25
0.387635	1.02913	0.398929	Rb+0.25La3+0.75Mn3+0Mn4+0Fe3+0Fe4+0.25Co3+0Co4+0.25Ni3+0.5Ni4+0
0.387646	0.998012	0.386875	Ca2+0.5Ce3+0.5Mn3+0Mn4+0Fe3+0.25Fe4+0Co3+0Co4+0.25Ni3+0.25Ni4+0.25
0.387658	1.02631	0.397857	K+0Sr2+1.0Mn3+0Mn4+0Fe3+0Fe4+0.5Co3+0Co4+0.5Ni3+0Ni4+0
0.38767	1.02489	0.397321	Rb+0.25Ce3+0.75Mn3+0.5Mn4+0Fe3+0Fe4+0.25Co3+0Co4+0Ni3+0Ni4+0.25
0.387703	1.02135	0.395982	Ba2+0.25La3+0.75Mn3+0Mn4+0.25Fe3+0.25Fe4+0Co3+0.5Co4+0Ni3+0Ni4+0
0.38773	1.03118	0.399821	Ba2+0.5Pr3+0.5Mn3+0.25Mn4+0Fe3+0Fe4+0.25Co3+0.25Co4+0.25Ni3+0Ni4+0
0.387739	0.999383	0.3875	Ca2+0.75La3+0.25Mn3+0.25Mn4+0.75Fe3+0Fe4+0Co3+0Co4+0Ni3+0Ni4+0
0.38776	0.997948	0.386964	Ca2+0.75Ce3+0.25Mn3+0.25Mn4+0Fe3+0Fe4+0Co3+0Co4+0.75Ni3+0Ni4+0
0.387768	1.01497	0.393571	Sr2+0.5La3+0.5Mn3+0Mn4+0Fe3+0Fe4+0.25Co3+0.5Co4+0.25Ni3+0Ni4+0
0.387775	1.00505	0.389732	Sr2+0.25Ce3+0.75Mn3+0Mn4+0Fe3+0.25Fe4+0Co3+0.25Co4+0Ni3+0.25Ni4+0.25
0.387795	1.02341	0.396875	K+0.25La3+0.75Mn3+0Mn4+0Fe3+0.25Fe4+0.25Co3+0Co4+0Ni3+0.25Ni4+0.25
0.3878	1.01212	0.3925	Sr2+0.5Ce3+0.5Mn3+0.25Mn4+0Fe3+0Fe4+0Co3+0Co4+0.5Ni3+0.25Ni4+0
0.387805	1.02868	0.398929	Cs+0.25Pr3+0.75Mn3+0Mn4+0Fe3+0Fe4+0.25Co3+0Co4+0.25Ni3+0.5Ni4+0
0.387858	1.01703	0.394464	Ba2+0.25Ce3+0.75Mn3+0Mn4+0Fe3+0Fe4+0Co3+0Co4+0.25Ni3+0.75Ni4+0
0.387858	1.029	0.399107	Rb+0.25La3+0.75Mn3+0Mn4+0.25Fe3+0Fe4+0.25Co3+0Co4+0Ni3+0.5Ni4+0
0.387861	1.00713	0.390625	Sr2+0.5Pr3+0.5Mn3+0.25Mn4+0.25Fe3+0.25Fe4+0Co3+0Co4+0Ni3+0Ni4+0.25
0.387874	0.997884	0.387054	Ca2+0.25Ce3+0.75Mn3+0Mn4+0Fe3+0.25Fe4+0Co3+0.5Co4+0Ni3+0Ni4+0.25
0.387882	1.02618	0.398036	K+0Sr2+1.0Mn3+0Mn4+0.25Fe3+0Fe4+0.5Co3+0Co4+0.25Ni3+0Ni4+0
0.3879	1.03879	0.402946	Ba2+0.5La3+0.5Mn3+0Mn4+0Fe3+0.25Fe4+0.25Co3+0.25Co4+0.25Ni3+0Ni4+0
0.387908	1.00355	0.389286	K+0La3+1.0Mn3+0Mn4+0Fe3+0Fe4+0Co3+1.0Co4+0Ni3+0Ni4+0
0.387951	1.05131	0.407857	Rb+0.5Ce3+0.5Mn3+0Mn4+0Fe3+0Fe4+0.75Co3+0Co4+0.25Ni3+0Ni4+0
0.387953	1.03105	0.4	Ba2+0.5Pr3+0.5Mn3+0.25Mn4+0.25Fe3+0Fe4+0.25Co3+0.25Co4+0Ni3+0Ni4+0
0.38797	1.02894	0.399196	Rb+0.25La3+0.75Mn3+0.25Mn4+0Fe3+0.25Fe4+0Co3+0Co4+0.5Ni3+0Ni4+0
0.387974	1.01167	0.3925	K+0.25Pr3+0.75Mn3+0.25Mn4+0Fe3+0Fe4+0Co3+0Co4+0.5Ni3+0.25Ni4+0
0.387989	0.997819	0.387143	Ca2+0.75Ce3+0.25Mn3+0.25Mn4+0.25Fe3+0Fe4+0Co3+0Co4+0.5Ni3+0Ni4+0
0.387994	1.01484	0.39375	Sr2+0.5La3+0.5Mn3+0Mn4+0.25Fe3+0Fe4+0.25Co3+0.5Co4+0Ni3+0Ni4+0
0.388003	1.04013	0.403571	Cs+0.25La3+0.75Mn3+0Mn4+0Fe3+0Fe4+0.5Co3+0.5Co4+0Ni3+0Ni4+0
0.388026	1.01199	0.392679	Sr2+0.5Ce3+0.5Mn3+0.25Mn4+0.25Fe3+0Fe4+0Co3+0Co4+0.25Ni3+0.25Ni4+0
0.388028	1.02855	0.399107	Cs+0.25Pr3+0.75Mn3+0Mn4+0.25Fe3+0Fe4+0.25Co3+0Co4+0Ni3+0.5Ni4+0
0.388052	0.997428	0.387054	Sr2+0.25Pr3+0.75Mn3+0Mn4+0Fe3+0.25Fe4+0Co3+0.5Co4+0Ni3+0Ni4+0.25
0.388083	1.0169	0.394643	Ba2+0.25Ce3+0.75Mn3+0Mn4+0.25Fe3+0Fe4+0Co3+0Co4+0Ni3+0.75Ni4+0
0.388105	1.02605	0.398214	K+0Sr2+1.0Mn3+0Mn4+0.5Fe3+0Fe4+0.5Co3+0Co4+0Ni3+0Ni4+0
0.388113	1.00946	0.391786	Ba2+0.25Pr3+0.75Mn3+0Mn4+0Fe3+0Fe4+0Co3+0.25Co4+0.25Ni3+0.5Ni4+0
0.388122	1.03866	0.403125	Ba2+0.5La3+0.5Mn3+0Mn4+0.25Fe3+0.25Fe4+0.25Co3+0.25Co4+0Ni3+0Ni4+0
0.38814	1.02849	0.399196	Cs+0.25Pr3+0.75Mn3+0.25Mn4+0Fe3+0.25Fe4+0Co3+0Co4+0.5Ni3+0Ni4+0
0.38817	1.05118	0.408036	Rb+0.5Ce3+0.5Mn3+0Mn4+0.25Fe3+0Fe4+0.75Co3+0Co4+0Ni3+0Ni4+0
0.388193	1.02881	0.399375	Rb+0.25La3+0.75Mn3+0.25Mn4+0.25Fe3+0.25Fe4+0Co3+0Co4+0.25Ni3+0Ni4+0
0.3882	1.01154	0.392679	K+0.25Pr3+0.75Mn3+0.25Mn4+0.25Fe3+0Fe4+0Co3+0Co4+0.25Ni3+0.25Ni4+0
[truncated: 1,546 more rows]
