# Supplementary material for: Simple descriptor derived from symbolic regression accelerating the discovery of new perovskite catalysts
Source: Nat Commun. 2020 Jul 14;11:3513. doi: 10.1038/s41467-020-17263-9 (PMC7360597; doi:10.1038/s41467-020-17263-9)
Supplement: Supplementary file 10 — Supplementary Dataset 7 [file 41467_2020_17263_MOESM10_ESM.xlsx]

## Sheet: Sheet1
Order	Materials	A site								B site																				Result
		Ion	χ	Radius	Ratio	Ion	χ	Radius	Ratio	Ion	Nd	χ	Radius	Ratio	Ion	Nd	χ	Radius	Ratio	Ion	Nd	χ	Radius	Ratio	Ion	Nd	χ	Radius	Ratio	RA	RB	t	μ	μ/t	Nd	ΧA	χB
1	LaMnO3	La3+	1.1	1.36	1	0	0	0	0	Mn3+	4	1.55	0.58	1	0	0	0	0	0	0	0	0	0	0	0	0	0	0	0	1.36	0.58	0.992881	0.42963	0.43271	4	1.1	1.55
2	LaMn0.5Ni0.5O3	La3+	1.1	1.36	1	0	0	0	0	Mn3+	4	1.55	0.58	0.5	Ni3+	7	1.91	0.56	0.5	0	0	0	0	0	0	0	0	0	0	1.36	0.57	0.998052	0.422222	0.423046	5.5	1.1	1.73
3	LaNiO3	La3+	1.1	1.36	1	0	0	0	0	Ni3+	7	1.91	0.56	1	0	0	0	0	0	0	0	0	0	0	0	0	0	0	0	1.36	0.56	1.00328	0.414815	0.41346	7	1.1	1.91
4	LaMn0.5Cu0.5O3	La3+	1.1	1.36	1	0	0	0	0	Mn4+	4	1.55	0.53	0.5	Cu2+	8	1.9	0.65	0.5	0	0	0	0	0	0	0	0	0	0	1.36	0.59	0.987763	0.437037	0.442452	6	1.1	1.725
5	LaNi0.9Fe0.1O3	La3+	1.1	1.36	1	0	0	0	0	Ni3+	7	1.91	0.56	0.9	Fe3+	5	1.83	0.55	0.1	0	0	0	0	0	0	0	0	0	0	1.36	0.559	1.0038	0.414074	0.412505	6.8	1.1	1.902
6	LaNi0.8Fe0.2O3	La3+	1.1	1.36	1	0	0	0	0	Ni3+	7	1.91	0.56	0.8	Fe3+	5	1.83	0.55	0.2	0	0	0	0	0	0	0	0	0	0	1.36	0.558	1.00433	0.413333	0.411552	6.6	1.1	1.894
7	LaFeO3	La3+	1.1	1.36	1	0	0	0	0	Fe3+	5	1.83	0.55	1	0	0	0	0	0	0	0	0	0	0	0	0	0	0	0	1.36	0.55	1.00856	0.407407	0.403951	5	1.1	1.83
8	La0.5Pr0.5FeO3	La3+	1.1	1.36	0.5	Pr3+	1.13	1.37	0.5	Fe3+	5	1.83	0.55	1	0	0	0	0	0	0	0	0	0	0	0	0	0	0	0	1.365	0.55	1.01042	0.407407	0.403207	5	1.115	1.83
9	PrFeO3	Pr3+	1.13	1.37	1	0	0	0	0	Fe3+	5	1.83	0.55	1	0	0	0	0	0	0	0	0	0	0	0	0	0	0	0	1.37	0.55	1.01228	0.407407	0.402465	5	1.13	1.83
10	LaCoO3	La3+	1.1	1.36	1	0	0	0	0	Co3+	6	1.88	0.545	1	0	0	0	0	0	0	0	0	0	0	0	0	0	0	0	1.36	0.545	1.01122	0.403704	0.399225	6	1.1	1.88
11	La0.5Ca0.5CoO3	La3+	1.1	1.36	0.5	Ca2+	1	1.34	0.5	Co3+	6	1.88	0.545	0.5	Co4+	5	1.88	0.53	0.5	0	0	0	0	0	0	0	0	0	0	1.35	0.5375	1.01149	0.398148	0.393625	5.5	1.05	1.88
12	La0.8Sr0.2CoO3	La3+	1.1	1.36	0.8	Sr2+	0.95	1.44	0.2	Co3+	6	1.88	0.545	0.8	Co4+	5	1.88	0.53	0.2	0	0	0	0	0	0	0	0	0	0	1.376	0.542	1.0188	0.401481	0.394072	5.8	1.07	1.88
13	Sr0.25La0.75Fe0.5Co0.5O3	Sr2+	0.95	1.44	0.25	La3+	1.1	1.36	0.75	Fe3+	5	1.83	0.55	0.35	Co3+	6	1.88	0.545	0.4	Fe4+	4	1.83	0.52	0.15	Co4+	5	1.88	0.53	0.1	1.38	0.5415	1.02057	0.401111	0.393028	5.25	1.0625	1.855
14	La0.4Sr0.6CoO3	La3+	1.1	1.36	0.4	Sr2+	0.95	1.44	0.6	Co3+	6	1.88	0.545	0.4	Co4+	5	1.88	0.53	0.6	0	0	0	0	0	0	0	0	0	0	1.408	0.536	1.03404	0.397037	0.383967	5.4	1.01	1.88
15	La0.2Sr0.8CoO3	La3+	1.1	1.36	0.2	Sr2+	0.95	1.44	0.8	Co3+	6	1.88	0.545	0.2	Co4+	5	1.88	0.53	0.8	0	0	0	0	0	0	0	0	0	0	1.424	0.533	1.0417	0.394815	0.379011	5.2	0.98	1.88
16	SrCoO3	Sr2+	0.95	1.44	1	0	0	0	0	Co4+	5	1.88	0.53	1	0		0	0	0	0	0	0	0	0	0	0	0	0	0	1.44	0.53	1.04938	0.392593	0.37412	5	0.95	1.88
17	Ba0.5Sr0.5Co0.8Fe0.2O3	Ba2+	0.89	1.61	0.5	Sr2+	0.95	1.44	0.5	Co4+	5	1.88	0.53	0.8	Fe4+	4	1.83	0.52	0.2	0	0	0	0	0	0	0	0	0	0	1.525	0.528	1.0825	0.391111	0.361304	4.8	0.92	1.87
18	BaFeO3	Ba2+	0.89	1.61	1	0	0	0	0	Fe4+	4	1.83	0.52	1	0		0	0	0	0	0	0	0	0	0	0	0	0	0	1.61	0.52	1.11927	0.385185	0.344139	4	0.89	1.83
19	Cs0.25La0.75Mn0.5Ni0.5O3	Cs1+	0.79	1.88	0.25	La3+	1.1	1.36	0.75	Mn3+	4	1.55	0.58	0.25	Mn4+	3	1.55	0.53	0.25	Ni4+	6	1.91	0.48	0.25	Ni3+	7	1.91	0.56	0.25	1.49	0.5375	1.06394	0.398148	0.374221	5	1.0225	1.73
20	Cs0.4La0.6Mn0.25Co0.75O3	Cs1+	0.79	1.88	0.4	La3+	1.1	1.36	0.6	Mn3+	4	1.55	0.58	0.1	Mn4+	3	1.55	0.53	0.15	Co3+	6	1.88	0.545	0.1	Co4+	5	1.88	0.53	0.65	1.568	0.5365	1.09374	0.397407	0.363348	4.7	0.976	1.7975
21	Cs0.3La0.7NiO3	Cs1+	0.79	1.88	0.3	La3+	1.1	1.36	0.7	Ni3+	7	1.91	0.56	0.4	Ni4+	6	1.91	0.48	0.6	0	0	0	0	0	0	0	0	0	0	1.516	0.512	1.08838	0.379259	0.348461	6.4	1.007	1.91
22	SrNi0.75Co0.25O3	Sr2+	0.95	1.44	1	0		0	0	Ni4+	6	1.91	0.48	0.75	Co4+	5	1.88	0.53	0.25	0	0	0	0	0	0	0	0	0	0	1.44	0.4925	1.07073	0.364815	0.340715	5.75	0.95	1.9025
23	Sr0.25Ba0.75NiO3	Sr2+	0.95	1.44	0.25	Ba2+	0.89	1.61	0.75	Ni4+	6	1.91	0.48	1	0	0	0	0	0	0	0	0	0	0	0	0	0	0	0	1.5675	0.48	1.12731	0.355556	0.315401	6	0.905	1.91
		Radius(Å)[1]	χ[2]	Nd	Valence			[1] http://abulafia.mt.ic.ac.uk/shannon/radius.php
	La3+	1.36	1.1		3			[2] https://en.wikipedia.org/wiki/Electronegativity
	Pr3+	1.37*	1.13		3			*Obtained by Interpolation method (Pr3+ Coordination:6(Radius:0.99), 9(Radius:1.179), 12 (Radius:1.179 + 1.179 - 0.99 = 1.368))
	Sr2+	1.44	0.95		2
	Ba2+	1.61	0.89		2
	Cs1+	1.88	0.79		1
	Ca2+	1.34	1		2
	Fe3+	0.55	1.83	5
	Fe4+	0.52	1.83	4
	Mn3+	0.58	1.55	4
	Mn4+	0.53	1.55	3
	Ni3+	0.56	1.91	7
	Ni4+	0.48	1.91	6
	Co3+	0.545	1.88	6
	Co4+	0.53	1.88	5
	Cu2+	0.65	1.9	9
